# Supplementary material for: Group-level cooperation in chimpanzees is shaped by strong social ties
Source: Nat Commun. 2021 Jan 22;12:539. doi: 10.1038/s41467-020-20709-9 (PMC7822919; doi:10.1038/s41467-020-20709-9)
Supplement: Supplementary file 3 — Supplementary Data 1 [file 41467_2020_20709_MOESM3_ESM.xlsx]

## Sheet: Female participation model
Potential_participant	Encounter_identity	Response	Maternal_kin_present	Bond_partner_present	Number_female_present	Number_male_present	Average_dyadic_association	Independent_son	Number_kin_group	Infant_under_2yrs	community	oestrus	Encounter_type	Age	Dominance_rank	Pregnancy_days	Food_availability	Group_size_log
ind57	East.2006-05-25	0	no	no	-1.40686	0.36562	-0.320032	no	-0.501162	no	East	no	vocal	-0.084723	-1.85885	-0.287328	-0.635818	3.09104
ind41	East.2006-05-25	0	no	no	-1.40686	0.36562	-0.320032	no	-0.501162	no	East	no	vocal	0.720518	-1.85885	4.85474	-0.635818	3.09104
ind12	East.2006-05-25	0	no	no	-1.40686	0.36562	-1.22879	no	0.471215	yes	East	no	vocal	-0.65976	0.163447	-0.287328	-0.635818	3.09104
ind54	East.2006-05-25	0	no	no	-1.40686	0.36562	-0.615742	no	-0.501162	yes	East	no	vocal	-1.2348	-1.85885	-0.287328	-0.635818	3.09104
ind3	East.2006-05-25	0	no	no	-1.40686	0.36562	-2.5067	no	-1.47354	no	East	no	vocal	-0.084723	-0.510651	-0.287328	-0.635818	3.09104
ind7	East.2006-05-25	0	no	no	-1.40686	0.36562	-0.320032	no	-0.501162	yes	East	no	vocal	-0.65976	1.51164	-0.287328	-0.635818	3.09104
ind13	East.2006-05-25	0	no	no	-1.40686	0.36562	-0.320032	no	-1.47354	no	East	no	vocal	-0.084723	0.837546	-0.287328	-0.635818	3.09104
ind23	East.2006-05-25	0	no	no	-1.40686	0.36562	-0.40588	no	-0.501162	no	East	no	vocal	-1.2348	-0.0612521	-0.287328	-0.635818	3.09104
ind30	East.2006-05-25	0	no	no	-1.40686	0.36562	-0.320032	no	-1.47354	no	East	no	vocal	-1.34974	0.388147	-0.287328	-0.635818	3.09104
ind37	East.2006-05-25	0	no	no	-1.40686	0.36562	-0.597278	no	-1.47354	no	East	no	vocal	-1.00491	-0.285952	-0.287328	-0.635818	3.09104
ind48	East.2006-05-25	0	no	no	-1.40686	0.36562	-1.96929	no	-1.47354	no	East	no	vocal	-1.465	1.28694	-0.287328	-0.635818	3.09104
ind62	East.2006-05-25	0	no	no	-1.40686	0.36562	-0.784362	no	-1.47354	no	East	no	vocal	-1.465	-1.85885	4.85474	-0.635818	3.09104
ind66	East.2006-05-25	0	no	no	-1.40686	0.36562	-0.320032	no	-0.501162	yes	East	no	vocal	-1.11985	0.612846	-0.287328	-0.635818	3.09104
ind70	East.2006-05-25	0	no	no	-1.40686	0.36562	-1.85258	no	-1.47354	no	East	no	vocal	-1.57995	-1.18475	-0.287328	-0.635818	3.09104
ind73	East.2006-05-25	0	no	no	-1.40686	0.36562	-0.320032	no	-0.501162	no	East	no	vocal	-0.544816	1.06225	4.85474	-0.635818	3.09104
ind57	East.2007-05-10	0	no	no	-0.0097091	1.01196	-0.320032	no	-0.501162	no	East	no	vocal	0.0254977	-1.85885	3.7369	-0.635818	3.04452
ind41	East.2007-05-10	0	no	no	-0.0097091	1.01196	-0.320032	no	0.471215	yes	East	no	vocal	0.830739	-1.85885	-0.287328	-0.635818	3.04452
ind23	East.2007-05-10	0	no	yes	-0.0097091	1.01196	-0.408009	no	-1.47354	no	East	no	vocal	-1.12458	-0.0612521	-0.287328	-0.635818	3.04452
ind12	East.2007-05-10	1	no	no	-0.28914	1.01196	-1.08518	no	0.471215	no	East	no	vocal	-0.54954	0.163447	-0.287328	-0.635818	3.04452
ind54	East.2007-05-10	1	no	yes	-0.28914	1.01196	-0.29015	no	-0.501162	yes	East	no	vocal	-1.12458	-1.85885	-0.287328	-0.635818	3.04452
ind62	East.2007-05-10	1	no	yes	-0.28914	1.01196	-0.339123	no	-0.501162	yes	East	no	vocal	-1.35478	-1.85885	-0.287328	-0.635818	3.04452
ind3	East.2007-05-10	1	no	no	-0.28914	1.01196	-2.33006	no	-1.47354	no	East	no	vocal	0.0254977	-0.510651	-0.287328	-0.635818	3.04452
ind37	East.2007-05-10	1	no	yes	-0.28914	1.01196	-0.343511	no	-1.47354	no	East	no	vocal	-0.894688	-0.285952	-0.287328	-0.635818	3.04452
ind13	East.2007-05-10	0	no	no	-0.0097091	1.01196	-0.320032	no	-0.501162	yes	East	no	vocal	0.0254977	0.837546	-0.287328	-0.635818	3.04452
ind7	East.2007-05-10	0	no	no	-0.0097091	1.01196	-0.320032	no	-1.47354	no	East	no	vocal	-0.54954	1.51164	-0.287328	-0.635818	3.04452
ind30	East.2007-05-10	0	no	no	-0.0097091	1.01196	-0.320032	no	-1.47354	no	East	no	vocal	-1.23952	0.388147	3.7369	-0.635818	3.04452
ind48	East.2007-05-10	0	no	no	-0.0097091	1.01196	-1.42503	no	-1.47354	no	East	no	vocal	-1.35478	1.28694	-0.287328	-0.635818	3.04452
ind66	East.2007-05-10	0	no	no	-0.0097091	1.01196	-0.320032	no	-0.501162	yes	East	no	vocal	-1.00963	0.612846	-0.287328	-0.635818	3.04452
ind70	East.2007-05-10	0	no	no	-0.0097091	1.01196	-1.74651	no	-1.47354	no	East	no	vocal	-1.46973	-1.18475	-0.287328	-0.635818	3.04452
ind73	East.2007-05-10	0	no	no	-0.0097091	1.01196	-0.320032	no	0.471215	yes	East	no	vocal	-0.434595	1.06225	-0.287328	-0.635818	3.04452
ind12	East.2007-11-11	0	no	no	-1.12743	1.01196	-1.39811	no	0.471215	no	East	no	vocal	-0.49128	0.163447	-0.287328	0.0292571	3.04452
ind54	East.2007-11-11	0	no	no	-1.12743	1.01196	-0.401793	no	-0.501162	yes	East	no	vocal	-1.06632	-1.85885	-0.287328	0.0292571	3.04452
ind62	East.2007-11-11	0	no	no	-1.12743	1.01196	0.0762383	no	-0.501162	yes	East	no	vocal	-1.29652	-1.85885	-0.287328	0.0292571	3.04452
ind37	East.2007-11-11	0	no	yes	-1.12743	1.01196	-0.39561	no	-1.47354	no	East	no	vocal	-0.836428	-0.285952	-0.287328	0.0292571	3.04452
ind23	East.2007-11-11	1	no	yes	-1.40686	1.01196	0.274978	no	-1.47354	no	East	no	vocal	-1.06632	-0.0612521	0.75599	0.0292571	3.04452
ind57	East.2007-11-11	0	no	no	-1.12743	1.01196	-0.320032	no	0.471215	yes	East	no	vocal	0.0837572	-1.85885	-0.287328	0.0292571	3.04452
ind41	East.2007-11-11	0	no	no	-1.12743	1.01196	-0.320032	no	0.471215	yes	East	no	vocal	0.888998	-1.85885	-0.287328	0.0292571	3.04452
ind3	East.2007-11-11	0	no	no	-1.12743	1.01196	-2.44908	no	-1.47354	no	East	no	vocal	0.0837572	-0.510651	-0.014078	0.0292571	3.04452
ind48	East.2007-11-11	0	no	no	-1.12743	1.01196	-0.96558	no	-1.47354	no	East	no	vocal	-1.29652	1.28694	3.38913	0.0292571	3.04452
ind13	East.2007-11-11	0	no	no	-1.12743	1.01196	-0.320032	no	-0.501162	yes	East	no	vocal	0.0837572	0.837546	-0.287328	0.0292571	3.04452
ind30	East.2007-11-11	0	no	no	-1.12743	1.01196	-0.320032	no	-0.501162	yes	East	no	vocal	-1.18126	0.388147	-0.287328	0.0292571	3.04452
ind7	East.2007-11-11	0	no	no	-1.12743	1.01196	-0.320032	no	-1.47354	no	East	no	vocal	-0.49128	1.51164	-0.287328	0.0292571	3.04452
ind66	East.2007-11-11	0	no	no	-1.12743	1.01196	-0.320032	no	-0.501162	no	East	no	vocal	-0.951373	0.612846	-0.287328	0.0292571	3.04452
ind70	East.2007-11-11	0	no	no	-1.12743	1.01196	-1.32165	no	-1.47354	no	East	no	vocal	-1.41147	-1.18475	-0.287328	0.0292571	3.04452
ind73	East.2007-11-11	0	no	no	-1.12743	1.01196	-0.320032	no	0.471215	yes	East	no	vocal	-0.376336	1.06225	-0.287328	0.0292571	3.04452
ind12	East.2008-02-16	0	no	no	-0.568571	1.01196	-2.06631	no	0.471215	no	East	no	contact	-0.460733	0.163447	-0.287328	1.79822	3.04452
ind54	East.2008-02-16	0	no	no	-0.568571	1.01196	-0.543522	no	-0.501162	yes	East	no	contact	-1.03577	-1.85885	-0.287328	1.79822	3.04452
ind62	East.2008-02-16	0	no	no	-0.568571	1.01196	-0.297726	no	-0.501162	yes	East	no	contact	-1.26597	-1.85885	-0.287328	1.79822	3.04452
ind23	East.2008-02-16	1	no	yes	-0.848002	1.01196	-0.323891	no	-1.47354	no	East	no	contact	-1.03577	-0.0612521	3.16556	1.79822	3.04452
ind37	East.2008-02-16	1	no	yes	-0.848002	1.01196	-0.559181	no	-1.47354	no	East	no	contact	-0.805881	-0.285952	-0.287328	1.79822	3.04452
ind57	East.2008-02-16	0	no	no	-0.568571	1.01196	-0.320032	no	0.471215	yes	East	no	contact	0.114304	-1.85885	-0.287328	1.79822	3.04452
ind41	East.2008-02-16	0	no	no	-0.568571	1.01196	-0.320032	no	0.471215	yes	East	no	contact	0.919545	-1.85885	-0.287328	1.79822	3.04452
ind48	East.2008-02-16	0	no	no	-0.568571	1.01196	-1.097	no	-0.501162	yes	East	no	contact	-1.26597	1.28694	-0.287328	1.79822	3.04452
ind3	East.2008-02-16	0	no	no	-0.568571	1.01196	-2.33465	no	-1.47354	no	East	no	contact	0.114304	-0.510651	-0.287328	1.79822	3.04452
ind13	East.2008-02-16	0	no	no	-0.568571	1.01196	-2.51197	no	-0.501162	yes	East	no	contact	0.114304	0.837546	-0.287328	1.79822	3.04452
ind30	East.2008-02-16	0	no	no	-0.568571	1.01196	-0.320032	no	-0.501162	yes	East	no	contact	-1.15071	0.388147	-0.287328	1.79822	3.04452
ind7	East.2008-02-16	0	no	no	-0.568571	1.01196	-2.503	no	-1.47354	no	East	no	contact	-0.460733	1.51164	-0.287328	1.79822	3.04452
ind66	East.2008-02-16	0	no	no	-0.568571	1.01196	-2.5447	no	-0.501162	no	East	no	contact	-0.920826	0.612846	-0.287328	1.79822	3.04452
ind73	East.2008-02-16	0	no	no	-0.568571	1.01196	-2.67653	no	0.471215	yes	East	no	contact	-0.345789	1.06225	-0.287328	1.79822	3.04452
ind70	East.2008-02-16	1	no	no	-0.848002	1.01196	-0.861625	no	-1.47354	no	East	yes	contact	-1.38092	-1.18475	-0.287328	1.79822	3.04452
ind12	East.2008-02-21	1	no	no	1.10801	1.65831	-1.90025	no	0.471215	no	East	no	contact	-0.459159	0.163447	-0.287328	1.79822	3.04452
ind54	East.2008-02-21	1	no	yes	1.10801	1.65831	-0.813518	no	-0.501162	yes	East	no	contact	-1.0342	-1.85885	-0.287328	1.79822	3.04452
ind62	East.2008-02-21	1	no	yes	1.10801	1.65831	-0.802695	no	-0.501162	yes	East	no	contact	-1.2644	-1.85885	-0.287328	1.79822	3.04452
ind23	East.2008-02-21	1	no	yes	1.10801	1.65831	-0.701367	no	-1.47354	no	East	no	contact	-1.0342	-0.0612521	3.28976	1.79822	3.04452
ind37	East.2008-02-21	1	no	yes	1.10801	1.65831	-0.891405	no	-1.47354	no	East	no	contact	-0.804307	-0.285952	-0.287328	1.79822	3.04452
ind57	East.2008-02-21	0	no	no	1.38745	1.65831	-0.320032	no	0.471215	yes	East	no	contact	0.115879	-1.85885	-0.287328	1.79822	3.04452
ind41	East.2008-02-21	0	no	no	1.38745	1.65831	-0.320032	no	0.471215	yes	East	no	contact	0.92112	-1.85885	-0.287328	1.79822	3.04452
ind48	East.2008-02-21	1	no	no	1.10801	1.65831	-1.41056	no	-0.501162	yes	East	no	contact	-1.2644	1.28694	-0.287328	1.79822	3.04452
ind3	East.2008-02-21	1	no	no	1.10801	1.65831	-2.27673	no	-1.47354	no	East	no	contact	0.115879	-0.510651	-0.287328	1.79822	3.04452
ind13	East.2008-02-21	0	no	no	1.38745	1.65831	-2.34645	no	-0.501162	yes	East	no	contact	0.115879	0.837546	-0.287328	1.79822	3.04452
ind30	East.2008-02-21	0	no	no	1.38745	1.65831	-0.320032	no	-0.501162	yes	East	no	contact	-1.14914	0.388147	-0.287328	1.79822	3.04452
ind73	East.2008-02-21	0	no	no	1.38745	1.65831	-2.67002	no	0.471215	yes	East	no	contact	-0.344214	1.06225	-0.287328	1.79822	3.04452
ind7	East.2008-02-21	1	no	no	1.10801	1.65831	-2.21177	no	-1.47354	no	East	no	contact	-0.459159	1.51164	-0.287328	1.79822	3.04452
ind66	East.2008-02-21	1	no	no	1.10801	1.65831	-2.56169	no	-0.501162	no	East	no	contact	-0.919251	0.612846	-0.287328	1.79822	3.04452
ind70	East.2008-02-21	1	no	no	1.10801	1.65831	-1.22495	no	-1.47354	no	East	no	contact	-1.37934	-1.18475	-0.287328	1.79822	3.04452
ind62	East.2008-02-29	0	no	yes	-0.28914	1.65831	-0.530904	no	-0.501162	yes	East	no	contact	-1.26188	-1.85885	-0.287328	1.79822	3.04452
ind23	East.2008-02-29	0	no	yes	-0.28914	1.65831	-0.328659	no	-1.47354	no	East	no	contact	-1.03168	-0.0612521	3.48849	1.79822	3.04452
ind37	East.2008-02-29	0	no	yes	-0.28914	1.65831	-0.567558	no	-1.47354	no	East	no	contact	-0.801788	-0.285952	-0.287328	1.79822	3.04452
ind12	East.2008-02-29	1	no	no	-0.568571	1.65831	-1.72832	no	0.471215	no	East	no	contact	-0.456639	0.163447	-0.287328	1.79822	3.04452
ind54	East.2008-02-29	1	no	no	-0.568571	1.65831	-0.761546	no	-0.501162	yes	East	no	contact	-1.03168	-1.85885	-0.287328	1.79822	3.04452
ind57	East.2008-02-29	0	no	no	-0.28914	1.65831	-0.320032	no	0.471215	yes	East	no	contact	0.118398	-1.85885	-0.287328	1.79822	3.04452
ind41	East.2008-02-29	0	no	no	-0.28914	1.65831	-0.320032	no	0.471215	yes	East	no	contact	0.923639	-1.85885	-0.287328	1.79822	3.04452
ind48	East.2008-02-29	0	no	no	-0.28914	1.65831	-1.08367	no	-0.501162	yes	East	no	contact	-1.26188	1.28694	-0.287328	1.79822	3.04452
ind3	East.2008-02-29	1	no	no	-0.568571	1.65831	-1.54784	no	-1.47354	no	East	no	contact	0.118398	-0.510651	-0.287328	1.79822	3.04452
ind13	East.2008-02-29	0	no	no	-0.28914	1.65831	-1.64188	no	-0.501162	yes	East	no	contact	0.118398	0.837546	-0.287328	1.79822	3.04452
ind30	East.2008-02-29	0	no	no	-0.28914	1.65831	-0.320032	no	-0.501162	yes	East	no	contact	-1.14662	0.388147	-0.287328	1.79822	3.04452
ind7	East.2008-02-29	0	no	no	-0.28914	1.65831	-1.98154	no	-1.47354	no	East	no	contact	-0.456639	1.51164	-0.287328	1.79822	3.04452
ind66	East.2008-02-29	0	no	no	-0.28914	1.65831	-2.02797	no	-0.501162	no	East	no	contact	-0.916732	0.612846	-0.287328	1.79822	3.04452
ind73	East.2008-02-29	0	no	no	-0.28914	1.65831	-2.67242	no	0.471215	yes	East	no	contact	-0.341695	1.06225	-0.287328	1.79822	3.04452
ind70	East.2008-02-29	1	no	no	-0.568571	1.65831	-1.08279	no	-1.47354	no	East	no	contact	-1.37682	-1.18475	-0.287328	1.79822	3.04452
ind12	East.2008-04-15	0	no	no	-0.568571	0.36562	-1.72186	no	0.471215	no	East	no	vocal	-0.442153	0.163447	-0.287328	-0.628452	2.99573
ind54	East.2008-04-15	0	no	no	-0.568571	0.36562	0.121299	no	-0.501162	no	East	no	vocal	-1.01719	-1.85885	-0.287328	-0.628452	2.99573
ind62	East.2008-04-15	0	no	no	-0.568571	0.36562	0.222731	no	-0.501162	yes	East	no	vocal	-1.24739	-1.85885	-0.287328	-0.628452	2.99573
ind37	East.2008-04-15	0	no	no	-0.568571	0.36562	-0.128696	no	-1.47354	no	East	no	vocal	-0.787301	-0.285952	-0.287328	-0.628452	2.99573
ind3	East.2008-04-15	1	no	no	-0.848002	0.36562	-0.660878	no	-1.47354	no	East	no	vocal	0.132884	-0.510651	-0.287328	-0.628452	2.99573
ind23	East.2008-04-15	1	no	no	-0.848002	0.36562	0.113023	no	-1.47354	no	East	no	vocal	-1.01719	-0.0612521	4.63117	-0.628452	2.99573
ind57	East.2008-04-15	0	no	no	-0.568571	0.36562	-0.320032	no	0.471215	yes	East	no	vocal	0.132884	-1.85885	-0.287328	-0.628452	2.99573
ind41	East.2008-04-15	0	no	no	-0.568571	0.36562	-0.320032	no	0.471215	yes	East	no	vocal	0.938125	-1.85885	-0.287328	-0.628452	2.99573
ind48	East.2008-04-15	1	no	no	-0.848002	0.36562	-0.717591	no	-0.501162	yes	East	no	vocal	-1.24739	1.28694	-0.287328	-0.628452	2.99573
ind13	East.2008-04-15	0	no	no	-0.568571	0.36562	-1.27954	no	-0.501162	yes	East	no	vocal	0.132884	0.837546	-0.287328	-0.628452	2.99573
ind30	East.2008-04-15	0	no	no	-0.568571	0.36562	-0.320032	no	-0.501162	yes	East	no	vocal	-1.13213	0.388147	-0.287328	-0.628452	2.99573
ind7	East.2008-04-15	0	no	no	-0.568571	0.36562	-2.03175	no	-1.47354	no	East	no	vocal	-0.442153	1.51164	-0.287328	-0.628452	2.99573
ind66	East.2008-04-15	0	no	no	-0.568571	0.36562	-1.79341	no	-0.501162	no	East	no	vocal	-0.902246	0.612846	-0.287328	-0.628452	2.99573
ind70	East.2008-04-15	0	no	no	-0.568571	0.36562	-0.58325	no	-1.47354	no	East	no	vocal	-1.36234	-1.18475	-0.287328	-0.628452	2.99573
ind73	East.2008-04-15	0	no	no	-0.568571	0.36562	-2.38288	no	0.471215	yes	East	no	vocal	-0.327209	1.06225	-0.287328	-0.628452	2.99573
ind12	East.2008-04-16	0	no	no	1.38745	1.01196	-1.66369	no	0.471215	no	East	no	vocal	-0.441838	0.163447	-0.287328	-0.628452	2.99573
ind54	East.2008-04-16	1	no	yes	1.10801	1.01196	-0.127259	no	-0.501162	no	East	no	vocal	-1.01688	-1.85885	-0.287328	-0.628452	2.99573
ind62	East.2008-04-16	1	no	yes	1.10801	1.01196	-0.10753	no	-0.501162	yes	East	no	vocal	-1.24708	-1.85885	-0.287328	-0.628452	2.99573
ind3	East.2008-04-16	1	no	no	1.10801	1.01196	-0.702212	no	-1.47354	no	East	no	vocal	0.133199	-0.510651	-0.287328	-0.628452	2.99573
ind23	East.2008-04-16	1	no	no	1.10801	1.01196	-0.11111	no	-1.47354	no	East	no	vocal	-1.01688	-0.0612521	4.65601	-0.628452	2.99573
ind37	East.2008-04-16	1	no	yes	1.10801	1.01196	-0.373595	no	-1.47354	no	East	no	vocal	-0.786986	-0.285952	-0.287328	-0.628452	2.99573
ind57	East.2008-04-16	0	no	no	1.38745	1.01196	-0.320032	no	0.471215	yes	East	no	vocal	0.133199	-1.85885	-0.287328	-0.628452	2.99573
ind41	East.2008-04-16	0	no	no	1.38745	1.01196	-0.320032	no	0.471215	yes	East	no	vocal	0.93844	-1.85885	-0.287328	-0.628452	2.99573
ind48	East.2008-04-16	1	no	no	1.10801	1.01196	-0.798399	no	-0.501162	yes	East	no	vocal	-1.24708	1.28694	-0.287328	-0.628452	2.99573
ind30	East.2008-04-16	0	no	no	1.38745	1.01196	-0.320032	no	-0.501162	yes	East	no	vocal	-1.13182	0.388147	-0.287328	-0.628452	2.99573
ind73	East.2008-04-16	0	no	no	1.38745	1.01196	-2.31884	no	0.471215	yes	East	no	vocal	-0.326894	1.06225	-0.287328	-0.628452	2.99573
ind13	East.2008-04-16	1	no	no	1.10801	1.01196	-1.28766	no	-0.501162	yes	East	no	vocal	0.133199	0.837546	-0.287328	-0.628452	2.99573
ind7	East.2008-04-16	1	no	no	1.10801	1.01196	-1.98831	no	-1.47354	no	East	no	vocal	-0.441838	1.51164	-0.287328	-0.628452	2.99573
ind66	East.2008-04-16	1	no	no	1.10801	1.01196	-1.66514	no	-0.501162	no	East	no	vocal	-0.901931	0.612846	-0.287328	-0.628452	2.99573
ind70	East.2008-04-16	1	no	no	1.10801	1.01196	-0.758236	no	-1.47354	no	East	no	vocal	-1.36202	-1.18475	-0.287328	-0.628452	2.99573
ind12	East.2008-04-18	0	no	no	-1.40686	-0.927066	-1.87266	no	0.471215	no	East	no	vocal	-0.441208	0.163447	-0.287328	-0.628452	2.99573
ind54	East.2008-04-18	0	no	no	-1.40686	-0.927066	-0.0201442	no	-0.501162	no	East	no	vocal	-1.01625	-1.85885	-0.287328	-0.628452	2.99573
ind62	East.2008-04-18	0	no	no	-1.40686	-0.927066	-0.147933	no	-0.501162	yes	East	no	vocal	-1.24645	-1.85885	-0.287328	-0.628452	2.99573
ind3	East.2008-04-18	0	no	no	-1.40686	-0.927066	-0.346271	no	-1.47354	no	East	no	vocal	0.133829	-0.510651	-0.287328	-0.628452	2.99573
ind23	East.2008-04-18	0	no	no	-1.40686	-0.927066	0.28585	no	-1.47354	no	East	no	vocal	-1.01625	-0.0612521	4.70569	-0.628452	2.99573
ind37	East.2008-04-18	0	no	no	-1.40686	-0.927066	-0.372663	no	-1.47354	no	East	no	vocal	-0.786357	-0.285952	-0.287328	-0.628452	2.99573
ind57	East.2008-04-18	0	no	no	-1.40686	-0.927066	-2.67667	no	0.471215	yes	East	no	vocal	0.133829	-1.85885	-0.287328	-0.628452	2.99573
ind41	East.2008-04-18	0	no	no	-1.40686	-0.927066	-0.320032	no	0.471215	yes	East	no	vocal	0.93907	-1.85885	-0.287328	-0.628452	2.99573
ind48	East.2008-04-18	0	no	no	-1.40686	-0.927066	-0.906315	no	-0.501162	yes	East	no	vocal	-1.24645	1.28694	-0.287328	-0.628452	2.99573
ind13	East.2008-04-18	0	no	no	-1.40686	-0.927066	-1.3407	no	-0.501162	yes	East	no	vocal	0.133829	0.837546	-0.287328	-0.628452	2.99573
ind30	East.2008-04-18	0	no	no	-1.40686	-0.927066	-0.320032	no	-0.501162	yes	East	no	vocal	-1.13119	0.388147	-0.287328	-0.628452	2.99573
ind7	East.2008-04-18	0	no	no	-1.40686	-0.927066	-2.21847	no	-1.47354	no	East	no	vocal	-0.441208	1.51164	-0.287328	-0.628452	2.99573
ind66	East.2008-04-18	0	no	no	-1.40686	-0.927066	-1.80054	no	-0.501162	no	East	no	vocal	-0.901301	0.612846	-0.287328	-0.628452	2.99573
ind70	East.2008-04-18	0	no	no	-1.40686	-0.927066	-0.651985	no	-1.47354	no	East	no	vocal	-1.36139	-1.18475	-0.287328	-0.628452	2.99573
ind73	East.2008-04-18	0	no	no	-1.40686	-0.927066	-2.46634	no	0.471215	yes	East	no	vocal	-0.326264	1.06225	-0.287328	-0.628452	2.99573
ind12	East.2008-04-19	0	no	no	-1.12743	0.36562	-1.83249	no	0.471215	no	East	no	vocal	-0.440893	0.163447	-0.287328	-0.628452	2.99573
ind54	East.2008-04-19	0	no	no	-1.12743	0.36562	-0.117622	no	-0.501162	no	East	no	vocal	-1.01593	-1.85885	-0.287328	-0.628452	2.99573
ind62	East.2008-04-19	0	no	no	-1.12743	0.36562	0.0257534	no	-0.501162	yes	East	no	vocal	-1.24613	-1.85885	-0.287328	-0.628452	2.99573
ind3	East.2008-04-19	0	no	no	-1.12743	0.36562	-0.588467	no	-1.47354	no	East	no	vocal	0.134144	-0.510651	-0.287328	-0.628452	2.99573
ind23	East.2008-04-19	0	no	no	-1.12743	0.36562	0.219529	no	-1.47354	no	East	no	vocal	-1.01593	-0.0612521	4.73054	-0.628452	2.99573
ind37	East.2008-04-19	0	no	no	-1.12743	0.36562	-0.332081	no	-1.47354	no	East	yes	vocal	-0.786042	-0.285952	-0.287328	-0.628452	2.99573
ind57	East.2008-04-19	0	no	no	-1.12743	0.36562	-2.67667	no	0.471215	yes	East	no	vocal	0.134144	-1.85885	-0.287328	-0.628452	2.99573
ind41	East.2008-04-19	0	no	no	-1.12743	0.36562	-0.320032	no	0.471215	yes	East	no	vocal	0.939385	-1.85885	-0.287328	-0.628452	2.99573
ind13	East.2008-04-19	0	no	no	-1.12743	0.36562	-1.31354	no	-0.501162	yes	East	no	vocal	0.134144	0.837546	-0.287328	-0.628452	2.99573
ind48	East.2008-04-19	1	no	no	-1.40686	0.36562	-0.913154	no	-0.501162	yes	East	no	vocal	-1.24613	1.28694	-0.287328	-0.628452	2.99573
ind30	East.2008-04-19	0	no	no	-1.12743	0.36562	-0.320032	no	-0.501162	yes	East	no	vocal	-1.13088	0.388147	-0.287328	-0.628452	2.99573
ind7	East.2008-04-19	0	no	no	-1.12743	0.36562	-2.10876	no	-1.47354	no	East	no	vocal	-0.440893	1.51164	-0.287328	-0.628452	2.99573
ind66	East.2008-04-19	0	no	no	-1.12743	0.36562	-1.84975	no	-0.501162	no	East	no	vocal	-0.900986	0.612846	-0.287328	-0.628452	2.99573
ind70	East.2008-04-19	0	no	no	-1.12743	0.36562	-0.674439	no	-1.47354	no	East	no	vocal	-1.36108	-1.18475	-0.287328	-0.628452	2.99573
ind73	East.2008-04-19	0	no	no	-1.12743	0.36562	-2.42822	no	0.471215	yes	East	no	vocal	-0.325949	1.06225	-0.287328	-0.628452	2.99573
ind3	East.2008-06-28	0	no	no	-1.12743	1.01196	-0.190162	no	-0.501162	yes	East	no	contact	0.156188	-0.510651	-0.287328	-0.670699	2.99573
ind12	East.2008-06-28	0	no	no	-1.12743	1.01196	-1.44373	no	0.471215	no	East	no	contact	-0.418849	0.163447	-0.287328	-0.670699	2.99573
ind48	East.2008-06-28	0	no	no	-1.12743	1.01196	-0.644936	no	-0.501162	yes	East	no	contact	-1.22409	1.28694	-0.287328	-0.670699	2.99573
ind62	East.2008-06-28	0	no	yes	-1.12743	1.01196	0.560221	no	-0.501162	no	East	no	contact	-1.22409	-1.85885	-0.287328	-0.670699	2.99573
ind23	East.2008-06-28	0	no	yes	-1.12743	1.01196	0.445569	no	-0.501162	yes	East	no	contact	-0.993886	-0.0612521	-0.287328	-0.670699	2.99573
ind37	East.2008-06-28	0	no	yes	-1.12743	1.01196	0.50194	no	-1.47354	no	East	no	contact	-0.763998	-0.285952	-0.287328	-0.670699	2.99573
ind54	East.2008-06-28	1	no	no	-1.40686	1.01196	0.147575	no	-0.501162	no	East	no	contact	-0.993886	-1.85885	-0.287328	-0.670699	2.99573
ind57	East.2008-06-28	0	no	no	-1.12743	1.01196	-2.67703	no	0.471215	yes	East	no	contact	0.156188	-1.85885	-0.287328	-0.670699	2.99573
ind41	East.2008-06-28	0	no	no	-1.12743	1.01196	-2.6662	no	0.471215	no	East	no	contact	0.961429	-1.85885	-0.287328	-0.670699	2.99573
ind13	East.2008-06-28	0	no	no	-1.12743	1.01196	-1.16062	no	-0.501162	yes	East	no	contact	0.156188	0.837546	-0.287328	-0.670699	2.99573
ind66	East.2008-06-28	0	no	no	-1.12743	1.01196	-1.80083	no	-0.501162	no	East	no	contact	-0.878942	0.612846	-0.287328	-0.670699	2.99573
ind30	East.2008-06-28	0	no	no	-1.12743	1.01196	-0.320032	no	-0.501162	yes	East	no	contact	-1.10883	0.388147	-0.287328	-0.670699	2.99573
ind7	East.2008-06-28	0	no	no	-1.12743	1.01196	-1.88518	no	-1.47354	no	East	no	contact	-0.418849	1.51164	-0.287328	-0.670699	2.99573
ind70	East.2008-06-28	0	no	no	-1.12743	1.01196	-0.265414	no	-1.47354	no	East	no	contact	-1.33903	-1.18475	-0.287328	-0.670699	2.99573
ind73	East.2008-06-28	0	no	no	-1.12743	1.01196	-2.38301	no	0.471215	no	East	no	contact	-0.303905	1.06225	-0.287328	-0.670699	2.99573
ind12	East.2008-09-08	0	no	no	-1.40686	-0.280723	-1.56945	no	0.471215	no	East	no	vocal	-0.396175	0.163447	-0.287328	-0.464478	2.99573
ind48	East.2008-09-08	0	no	no	-1.40686	-0.280723	-0.8458	no	-0.501162	yes	East	no	vocal	-1.20142	1.28694	-0.287328	-0.464478	2.99573
ind54	East.2008-09-08	0	no	no	-1.40686	-0.280723	0.0577683	no	-0.501162	no	East	no	vocal	-0.971213	-1.85885	-0.287328	-0.464478	2.99573
ind62	East.2008-09-08	0	no	no	-1.40686	-0.280723	0.174458	no	-0.501162	no	East	no	vocal	-1.20142	-1.85885	-0.287328	-0.464478	2.99573
ind3	East.2008-09-08	0	no	no	-1.40686	-0.280723	-0.439337	no	-1.47354	no	East	no	vocal	0.178862	-0.510651	-0.287328	-0.464478	2.99573
ind23	East.2008-09-08	0	no	no	-1.40686	-0.280723	-0.116759	no	-0.501162	yes	East	no	vocal	-0.971213	-0.0612521	-0.287328	-0.464478	2.99573
ind37	East.2008-09-08	0	no	no	-1.40686	-0.280723	0.183899	no	-1.47354	no	East	no	vocal	-0.741324	-0.285952	-0.287328	-0.464478	2.99573
ind57	East.2008-09-08	0	no	no	-1.40686	-0.280723	-0.320032	no	0.471215	yes	East	no	vocal	0.178862	-1.85885	-0.287328	-0.464478	2.99573
ind41	East.2008-09-08	0	no	no	-1.40686	-0.280723	-2.67169	no	0.471215	no	East	no	vocal	0.984103	-1.85885	-0.287328	-0.464478	2.99573
ind13	East.2008-09-08	0	no	no	-1.40686	-0.280723	-1.18674	no	-0.501162	yes	East	no	vocal	0.178862	0.837546	-0.287328	-0.464478	2.99573
ind66	East.2008-09-08	0	no	no	-1.40686	-0.280723	-1.8568	no	-0.501162	no	East	no	vocal	-0.856268	0.612846	-0.287328	-0.464478	2.99573
ind70	East.2008-09-08	0	no	no	-1.40686	-0.280723	-0.43698	no	-1.47354	no	East	yes	vocal	-1.31636	-1.18475	-0.287328	-0.464478	2.99573
ind73	East.2008-09-08	0	no	no	-1.40686	-0.280723	-2.3977	no	0.471215	no	East	no	vocal	-0.281231	1.06225	-0.287328	-0.464478	2.99573
ind30	East.2008-09-08	0	no	no	-1.40686	-0.280723	-0.320032	no	-0.501162	yes	East	no	vocal	-1.08616	0.388147	-0.287328	-0.464478	2.99573
ind7	East.2008-09-08	0	no	no	-1.40686	-0.280723	-1.95957	no	-1.47354	no	East	no	vocal	-0.396175	1.51164	-0.287328	-0.464478	2.99573
ind48	East.2008-10-09	0	no	no	-1.40686	-0.280723	-0.796784	no	-0.501162	yes	East	no	vocal	-1.19165	1.28694	-0.287328	0.414569	2.99573
ind54	East.2008-10-09	0	no	no	-1.40686	-0.280723	0.0427923	no	-0.501162	no	East	no	vocal	-0.96145	-1.85885	-0.287328	0.414569	2.99573
ind62	East.2008-10-09	0	no	no	-1.40686	-0.280723	0.145425	no	-0.501162	no	East	no	vocal	-1.19165	-1.85885	-0.287328	0.414569	2.99573
ind3	East.2008-10-09	0	no	no	-1.40686	-0.280723	-0.487195	no	-1.47354	no	East	no	vocal	0.188624	-0.510651	-0.287328	0.414569	2.99573
ind23	East.2008-10-09	0	no	no	-1.40686	-0.280723	0.0591276	no	-0.501162	yes	East	no	vocal	-0.96145	-0.0612521	-0.287328	0.414569	2.99573
ind37	East.2008-10-09	0	no	no	-1.40686	-0.280723	0.0870737	no	-1.47354	no	East	no	vocal	-0.731561	-0.285952	0.284013	0.414569	2.99573
ind57	East.2008-10-09	0	no	no	-1.40686	-0.280723	-2.67729	no	0.471215	yes	East	no	vocal	0.188624	-1.85885	-0.287328	0.414569	2.99573
ind41	East.2008-10-09	0	no	no	-1.40686	-0.280723	-2.6444	no	0.471215	no	East	no	vocal	0.993865	-1.85885	-0.287328	0.414569	2.99573
ind12	East.2008-10-09	0	no	no	-1.40686	-0.280723	-1.69067	no	0.471215	no	East	no	vocal	-0.386413	0.163447	-0.287328	0.414569	2.99573
ind13	East.2008-10-09	0	no	no	-1.40686	-0.280723	-1.26897	no	-0.501162	yes	East	no	vocal	0.188624	0.837546	-0.287328	0.414569	2.99573
ind66	East.2008-10-09	0	no	no	-1.40686	-0.280723	-1.80759	no	-0.501162	no	East	no	vocal	-0.846506	0.612846	-0.287328	0.414569	2.99573
ind70	East.2008-10-09	0	no	no	-1.40686	-0.280723	-0.493547	no	-1.47354	no	East	yes	vocal	-1.3066	-1.18475	-0.287328	0.414569	2.99573
ind73	East.2008-10-09	0	no	no	-1.40686	-0.280723	-2.35924	no	0.471215	no	East	no	vocal	-0.271468	1.06225	-0.287328	0.414569	2.99573
ind30	East.2008-10-09	0	no	no	-1.40686	-0.280723	-2.63876	no	-0.501162	yes	East	no	vocal	-1.07639	0.388147	-0.287328	0.414569	2.99573
ind7	East.2008-10-09	0	no	no	-1.40686	-0.280723	-2.02329	no	-1.47354	no	East	no	vocal	-0.386413	1.51164	-0.287328	0.414569	2.99573
ind48	East.2009-03-09	0	no	no	-1.12743	0.36562	-0.668409	no	-0.501162	yes	East	no	vocal	-1.1441	1.28694	-0.287328	-0.0393129	2.94444
ind23	East.2009-03-09	0	no	no	-1.12743	0.36562	-0.0958609	no	-0.501162	yes	East	no	vocal	-0.913898	-0.0612521	-0.287328	-0.0393129	2.94444
ind37	East.2009-03-09	0	no	yes	-1.12743	0.36562	0.226427	no	-1.47354	no	East	no	vocal	-0.684009	-0.285952	4.03499	-0.0393129	2.94444
ind54	East.2009-03-09	0	no	no	-1.12743	0.36562	0.0552365	no	-1.47354	no	East	no	vocal	-0.913898	-1.85885	-0.287328	-0.0393129	2.94444
ind3	East.2009-03-09	1	no	no	-1.40686	0.36562	-0.145134	no	-1.47354	no	East	no	vocal	0.236177	-0.510651	0.557263	-0.0393129	2.94444
ind57	East.2009-03-09	0	no	no	-1.12743	0.36562	-2.67706	no	0.471215	yes	East	no	vocal	0.236177	-1.85885	-0.287328	-0.0393129	2.94444
ind41	East.2009-03-09	0	no	no	-1.12743	0.36562	-2.45764	no	0.471215	no	East	no	vocal	1.04142	-1.85885	-0.287328	-0.0393129	2.94444
ind12	East.2009-03-09	0	no	no	-1.12743	0.36562	-1.55146	no	0.471215	no	East	yes	vocal	-0.338861	0.163447	-0.287328	-0.0393129	2.94444
ind13	East.2009-03-09	0	no	no	-1.12743	0.36562	-1.12662	no	-0.501162	no	East	no	vocal	0.236177	0.837546	-0.287328	-0.0393129	2.94444
ind66	East.2009-03-09	0	no	no	-1.12743	0.36562	-1.60275	no	-0.501162	no	East	yes	vocal	-0.798953	0.612846	-0.287328	-0.0393129	2.94444
ind70	East.2009-03-09	0	no	no	-1.12743	0.36562	-0.297044	no	-1.47354	no	East	no	vocal	-1.25905	-1.18475	-0.287328	-0.0393129	2.94444
ind73	East.2009-03-09	0	no	no	-1.12743	0.36562	-2.11882	no	0.471215	no	East	no	vocal	-0.223916	1.06225	-0.287328	-0.0393129	2.94444
ind30	East.2009-03-09	0	no	no	-1.12743	0.36562	-2.22409	no	-0.501162	yes	East	no	vocal	-1.02884	0.388147	-0.287328	-0.0393129	2.94444
ind7	East.2009-03-09	0	no	no	-1.12743	0.36562	-2.07099	no	-1.47354	no	East	no	vocal	-0.338861	1.51164	-0.287328	-0.0393129	2.94444
ind3	East.2009-04-11	0	no	no	-0.28914	-0.280723	-0.245971	no	-1.47354	no	East	no	vocal	0.246569	-0.510651	1.37701	-0.0656412	2.94444
ind37	East.2009-04-11	0	no	yes	-0.28914	-0.280723	-0.171343	no	-1.47354	no	East	no	vocal	-0.673617	-0.285952	4.85474	-0.0656412	2.94444
ind54	East.2009-04-11	0	no	yes	-0.28914	-0.280723	-0.360241	no	-1.47354	no	East	no	vocal	-0.903505	-1.85885	0.284013	-0.0656412	2.94444
ind48	East.2009-04-11	1	no	no	-0.568571	-0.280723	-0.282175	no	-0.501162	yes	East	no	vocal	-1.13371	1.28694	-0.287328	-0.0656412	2.94444
ind23	East.2009-04-11	1	no	no	-0.568571	-0.280723	-0.230639	no	-0.501162	yes	East	no	vocal	-0.903505	-0.0612521	-0.287328	-0.0656412	2.94444
ind57	East.2009-04-11	0	no	no	-0.28914	-0.280723	-0.320032	no	0.471215	yes	East	no	vocal	0.246569	-1.85885	-0.287328	-0.0656412	2.94444
ind41	East.2009-04-11	0	no	no	-0.28914	-0.280723	-2.44477	no	0.471215	no	East	no	vocal	1.05181	-1.85885	-0.287328	-0.0656412	2.94444
ind12	East.2009-04-11	0	no	no	-0.28914	-0.280723	-1.31804	no	0.471215	no	East	no	vocal	-0.328468	0.163447	-0.287328	-0.0656412	2.94444
ind13	East.2009-04-11	0	no	no	-0.28914	-0.280723	-0.724048	no	-0.501162	no	East	no	vocal	0.246569	0.837546	-0.287328	-0.0656412	2.94444
ind73	East.2009-04-11	0	no	no	-0.28914	-0.280723	-1.56474	no	-0.501162	no	East	no	vocal	-0.213524	1.06225	-0.287328	-0.0656412	2.94444
ind66	East.2009-04-11	1	no	no	-0.568571	-0.280723	-1.15648	no	-0.501162	no	East	no	vocal	-0.788561	0.612846	-0.287328	-0.0656412	2.94444
ind70	East.2009-04-11	1	no	no	-0.568571	-0.280723	-0.754233	no	-1.47354	no	East	no	vocal	-1.24865	-1.18475	-0.287328	-0.0656412	2.94444
ind30	East.2009-04-11	0	no	no	-0.28914	-0.280723	-2.13924	no	-0.501162	yes	East	no	vocal	-1.01845	0.388147	-0.287328	-0.0656412	2.94444
ind7	East.2009-04-11	0	no	no	-0.28914	-0.280723	-2.00835	no	-1.47354	no	East	no	vocal	-0.328468	1.51164	-0.287328	-0.0656412	2.94444
ind48	East.2009-04-18	0	no	no	-1.40686	-0.927066	-0.433575	no	-0.501162	yes	East	no	vocal	-1.1315	1.28694	-0.287328	-0.0656412	2.89037
ind3	East.2009-04-18	0	no	no	-1.40686	-0.927066	-0.390391	no	-1.47354	no	East	no	vocal	0.248773	-0.510651	1.5509	-0.0656412	2.89037
ind23	East.2009-04-18	0	no	no	-1.40686	-0.927066	-0.318479	no	-0.501162	yes	East	no	vocal	-0.901301	-0.0612521	-0.287328	-0.0656412	2.89037
ind37	East.2009-04-18	0	no	no	-1.40686	-0.927066	-0.093896	no	-1.47354	no	East	no	vocal	-0.671412	-0.285952	5.02863	-0.0656412	2.89037
ind54	East.2009-04-18	0	no	no	-1.40686	-0.927066	-0.410123	no	-1.47354	no	East	no	vocal	-0.901301	-1.85885	0.457899	-0.0656412	2.89037
ind57	East.2009-04-18	0	no	no	-1.40686	-0.927066	-0.320032	no	0.471215	yes	East	no	vocal	0.248773	-1.85885	-0.287328	-0.0656412	2.89037
ind12	East.2009-04-18	0	no	no	-1.40686	-0.927066	-1.40308	no	0.471215	no	East	no	vocal	-0.326264	0.163447	-0.287328	-0.0656412	2.89037
ind13	East.2009-04-18	0	no	no	-1.40686	-0.927066	-1.10419	no	-0.501162	no	East	no	vocal	0.248773	0.837546	-0.287328	-0.0656412	2.89037
ind66	East.2009-04-18	0	no	no	-1.40686	-0.927066	-1.29919	no	-0.501162	no	East	no	vocal	-0.786357	0.612846	-0.287328	-0.0656412	2.89037
ind70	East.2009-04-18	0	no	no	-1.40686	-0.927066	-0.705487	no	-1.47354	no	East	no	vocal	-1.24645	-1.18475	-0.287328	-0.0656412	2.89037
ind73	East.2009-04-18	0	no	no	-1.40686	-0.927066	-1.98443	no	-0.501162	no	East	no	vocal	-0.211319	1.06225	-0.287328	-0.0656412	2.89037
ind7	East.2009-04-18	0	no	no	-1.40686	-0.927066	-2.18131	no	-1.47354	no	East	no	vocal	-0.326264	1.51164	-0.287328	-0.0656412	2.89037
ind30	East.2009-04-18	0	no	no	-1.40686	-0.927066	-2.16062	no	-1.47354	no	East	no	vocal	-1.01625	0.388147	-0.287328	-0.0656412	2.89037
ind12	East.2009-07-11	0	no	no	1.38745	-0.280723	-1.28795	no	-0.501162	no	East	no	vocal	-0.299811	0.163447	-0.0637599	0.21873	2.83321
ind13	East.2009-07-11	1	no	no	1.10801	-0.280723	-0.516277	no	-0.501162	no	East	no	vocal	0.275226	0.837546	-0.287328	0.21873	2.83321
ind48	East.2009-07-11	1	no	yes	1.10801	-0.280723	-0.119419	no	-0.501162	yes	East	no	vocal	-1.10505	1.28694	-0.287328	0.21873	2.83321
ind3	East.2009-07-11	1	no	no	1.10801	-0.280723	-0.380384	no	-1.47354	no	East	no	vocal	0.275226	-0.510651	3.63754	0.21873	2.83321
ind23	East.2009-07-11	1	no	yes	1.10801	-0.280723	-0.18161	no	-1.47354	no	East	no	vocal	-0.874848	-0.0612521	-0.287328	0.21873	2.83321
ind37	East.2009-07-11	1	no	yes	1.10801	-0.280723	-0.435987	no	-0.501162	yes	East	no	vocal	-0.644959	-0.285952	-0.287328	0.21873	2.83321
ind54	East.2009-07-11	1	no	no	1.10801	-0.280723	-1.13271	no	-1.47354	no	East	no	vocal	-0.874848	-1.85885	2.54454	0.21873	2.83321
ind66	East.2009-07-11	1	no	no	1.10801	-0.280723	-0.370923	no	-0.501162	no	East	no	vocal	-0.759904	0.612846	-0.287328	0.21873	2.83321
ind57	East.2009-07-11	0	no	no	1.38745	-0.280723	-2.55817	no	0.471215	yes	East	no	vocal	0.275226	-1.85885	-0.287328	0.21873	2.83321
ind70	East.2009-07-11	1	no	no	1.10801	-0.280723	-0.778901	no	-1.47354	no	East	yes	vocal	-1.22	-1.18475	-0.287328	0.21873	2.83321
ind73	East.2009-07-11	1	no	no	1.10801	-0.280723	-0.682824	no	-0.501162	no	East	no	vocal	-0.184866	1.06225	0.706308	0.21873	2.83321
ind7	East.2009-07-11	0	no	no	1.38745	-0.280723	-1.73792	no	-1.47354	no	East	no	vocal	-0.299811	1.51164	-0.287328	0.21873	2.83321
ind30	East.2009-07-11	1	no	no	1.10801	-0.280723	-1.48747	no	-1.47354	no	East	yes	vocal	-0.989793	0.388147	-0.0637599	0.21873	2.83321
ind13	East.2009-07-17	0	no	no	-0.568571	-0.927066	-0.0679317	no	-0.501162	no	East	no	vocal	0.277116	0.837546	-0.287328	0.21873	2.83321
ind3	East.2009-07-17	0	no	no	-0.568571	-0.927066	-0.0746508	no	-1.47354	no	East	no	vocal	0.277116	-0.510651	3.78658	0.21873	2.83321
ind12	East.2009-07-17	0	no	no	-0.568571	-0.927066	-1.05989	no	-0.501162	no	East	no	vocal	-0.297921	0.163447	0.0852856	0.21873	2.83321
ind23	East.2009-07-17	0	no	yes	-0.568571	-0.927066	0.431128	no	-1.47354	no	East	yes	vocal	-0.872959	-0.0612521	-0.287328	0.21873	2.83321
ind37	East.2009-07-17	0	no	yes	-0.568571	-0.927066	-0.0689329	no	-0.501162	yes	East	no	vocal	-0.64307	-0.285952	-0.287328	0.21873	2.83321
ind54	East.2009-07-17	0	no	no	-0.568571	-0.927066	-1.30344	no	-1.47354	no	East	no	vocal	-0.872959	-1.85885	2.69358	0.21873	2.83321
ind48	East.2009-07-17	1	no	no	-0.848002	-0.927066	0.118535	no	-0.501162	yes	East	no	vocal	-1.10316	1.28694	-0.287328	0.21873	2.83321
ind66	East.2009-07-17	1	no	no	-0.848002	-0.927066	0.132804	no	-0.501162	no	East	no	vocal	-0.758014	0.612846	-0.287328	0.21873	2.83321
ind57	East.2009-07-17	0	no	no	-0.568571	-0.927066	-2.56397	no	0.471215	no	East	no	vocal	0.277116	-1.85885	-0.287328	0.21873	2.83321
ind70	East.2009-07-17	0	no	no	-0.568571	-0.927066	-0.727377	no	-1.47354	no	East	no	vocal	-1.21811	-1.18475	-0.287328	0.21873	2.83321
ind73	East.2009-07-17	1	no	no	-0.848002	-0.927066	-0.138601	no	-0.501162	no	East	no	vocal	-0.182977	1.06225	0.855354	0.21873	2.83321
ind7	East.2009-07-17	0	no	no	-0.568571	-0.927066	-1.6737	no	-1.47354	no	East	no	vocal	-0.297921	1.51164	-0.287328	0.21873	2.83321
ind30	East.2009-07-17	0	no	no	-0.568571	-0.927066	-1.4393	no	-1.47354	no	East	no	vocal	-0.987903	0.388147	0.0852856	0.21873	2.83321
ind3	East.2009-07-25	0	no	no	-0.28914	0.36562	-0.309435	no	-1.47354	no	East	no	vocal	0.279635	-0.510651	3.98531	0.21873	2.83321
ind12	East.2009-07-25	0	no	no	-0.28914	0.36562	-1.31796	no	-0.501162	no	East	no	vocal	-0.295402	0.163447	0.284013	0.21873	2.83321
ind37	East.2009-07-25	0	no	yes	-0.28914	0.36562	-0.473732	no	-0.501162	yes	East	no	vocal	-0.64055	-0.285952	-0.287328	0.21873	2.83321
ind54	East.2009-07-25	0	no	no	-0.28914	0.36562	-1.0711	no	-1.47354	no	East	no	vocal	-0.870439	-1.85885	2.89231	0.21873	2.83321
ind66	East.2009-07-25	0	no	no	-0.28914	0.36562	-0.216997	no	-0.501162	no	East	no	vocal	-0.755495	0.612846	-0.287328	0.21873	2.83321
ind13	East.2009-07-25	1	no	no	-0.568571	0.36562	-0.646211	no	-0.501162	no	East	no	vocal	0.279635	0.837546	-0.287328	0.21873	2.83321
ind48	East.2009-07-25	1	no	yes	-0.568571	0.36562	0.0258165	no	-0.501162	yes	East	no	vocal	-1.10064	1.28694	-0.287328	0.21873	2.83321
ind23	East.2009-07-25	1	no	yes	-0.568571	0.36562	0.0550632	no	-1.47354	no	East	yes	vocal	-0.870439	-0.0612521	-0.287328	0.21873	2.83321
ind57	East.2009-07-25	0	no	no	-0.28914	0.36562	-2.59017	no	0.471215	no	East	no	vocal	0.279635	-1.85885	-0.287328	0.21873	2.83321
ind7	East.2009-07-25	0	no	no	-0.28914	0.36562	-1.86721	no	-1.47354	no	East	no	vocal	-0.295402	1.51164	-0.287328	0.21873	2.83321
ind70	East.2009-07-25	0	no	no	-0.28914	0.36562	-0.796503	no	-1.47354	no	East	no	vocal	-1.21559	-1.18475	-0.262487	0.21873	2.83321
ind73	East.2009-07-25	0	no	no	-0.28914	0.36562	-0.585583	no	-0.501162	no	East	no	vocal	-0.180458	1.06225	1.05408	0.21873	2.83321
ind30	East.2009-07-25	1	no	no	-0.568571	0.36562	-1.56129	no	-1.47354	no	East	no	vocal	-0.985384	0.388147	0.284013	0.21873	2.83321
ind13	East.2009-07-31	0	no	no	-1.12743	-0.927066	-0.854604	no	-0.501162	no	East	no	vocal	0.281525	0.837546	-0.287328	0.21873	2.83321
ind48	East.2009-07-31	0	no	no	-1.12743	-0.927066	-0.563355	no	-0.501162	yes	East	no	vocal	-1.09875	1.28694	-0.287328	0.21873	2.83321
ind3	East.2009-07-31	0	no	no	-1.12743	-0.927066	-0.547261	no	-1.47354	no	East	no	vocal	0.281525	-0.510651	4.13435	0.21873	2.83321
ind12	East.2009-07-31	0	no	no	-1.12743	-0.927066	-1.52222	no	-0.501162	no	East	no	vocal	-0.293513	0.163447	0.433058	0.21873	2.83321
ind23	East.2009-07-31	0	no	no	-1.12743	-0.927066	-0.484386	no	-1.47354	no	East	no	vocal	-0.86855	-0.0612521	-0.237646	0.21873	2.83321
ind37	East.2009-07-31	0	no	no	-1.12743	-0.927066	-0.598899	no	-0.501162	yes	East	no	vocal	-0.638661	-0.285952	-0.287328	0.21873	2.83321
ind54	East.2009-07-31	0	no	no	-1.12743	-0.927066	-0.825364	no	-1.47354	no	East	no	vocal	-0.86855	-1.85885	3.04135	0.21873	2.83321
ind66	East.2009-07-31	0	no	no	-1.12743	-0.927066	-0.825085	no	-0.501162	no	East	no	vocal	-0.753605	0.612846	-0.287328	0.21873	2.83321
ind57	East.2009-07-31	0	no	no	-1.12743	-0.927066	-2.57795	no	0.471215	no	East	no	vocal	0.281525	-1.85885	-0.287328	0.21873	2.83321
ind7	East.2009-07-31	0	no	no	-1.12743	-0.927066	-2.17297	no	-1.47354	no	East	no	vocal	-0.293513	1.51164	-0.287328	0.21873	2.83321
ind73	East.2009-07-31	0	no	no	-1.12743	-0.927066	-1.20573	no	-0.501162	no	East	no	vocal	-0.178568	1.06225	1.20313	0.21873	2.83321
ind70	East.2009-07-31	1	no	no	-1.40686	-0.927066	-0.960582	no	-1.47354	no	East	no	vocal	-1.2137	-1.18475	-0.113442	0.21873	2.83321
ind30	East.2009-07-31	0	no	no	-1.12743	-0.927066	-1.56531	no	-1.47354	no	East	no	vocal	-0.983494	0.388147	0.433058	0.21873	2.83321
ind13	East.2009-10-18	0	no	no	-0.28914	-0.280723	-0.707282	no	-0.501162	no	East	no	vocal	0.306403	0.837546	-0.287328	0.208201	2.83321
ind48	East.2009-10-18	0	no	yes	-0.28914	-0.280723	-0.233714	no	-0.501162	yes	East	yes	vocal	-1.07388	1.28694	-0.287328	0.208201	2.83321
ind3	East.2009-10-18	0	no	no	-0.28914	-0.280723	-0.836388	no	-0.501162	yes	East	no	vocal	0.306403	-0.510651	-0.287328	0.208201	2.83321
ind12	East.2009-10-18	0	no	no	-0.28914	-0.280723	-1.41425	no	-0.501162	no	East	no	vocal	-0.268634	0.163447	2.39549	0.208201	2.83321
ind37	East.2009-10-18	0	no	no	-0.28914	-0.280723	-0.813907	no	-0.501162	yes	East	no	vocal	-0.613782	-0.285952	-0.287328	0.208201	2.83321
ind54	East.2009-10-18	0	no	no	-0.28914	-0.280723	-1.44557	no	-1.47354	no	East	no	vocal	-0.843671	-1.85885	5.00379	0.208201	2.83321
ind66	East.2009-10-18	0	no	yes	-0.28914	-0.280723	-0.705993	no	-0.501162	no	East	yes	vocal	-0.728727	0.612846	1.27765	0.208201	2.83321
ind70	East.2009-10-18	0	no	no	-0.28914	-0.280723	-1.09582	no	-1.47354	no	East	yes	vocal	-1.18882	-1.18475	1.84899	0.208201	2.83321
ind23	East.2009-10-18	1	no	yes	-0.568571	-0.280723	-0.538435	no	-1.47354	no	East	no	vocal	-0.843671	-0.0612521	1.72479	0.208201	2.83321
ind73	East.2009-10-18	1	no	no	-0.568571	-0.280723	-0.91254	no	-0.501162	no	East	yes	vocal	-0.15369	1.06225	3.16556	0.208201	2.83321
ind57	East.2009-10-18	0	no	no	-0.28914	-0.280723	-2.12207	no	0.471215	no	East	no	vocal	0.306403	-1.85885	-0.287328	0.208201	2.83321
ind7	East.2009-10-18	1	no	no	-0.568571	-0.280723	-1.78106	no	-1.47354	no	East	no	vocal	-0.268634	1.51164	-0.287328	0.208201	2.83321
ind30	East.2009-10-18	1	no	no	-0.568571	-0.280723	-1.54529	no	-1.47354	no	East	yes	vocal	-0.958616	0.388147	2.39549	0.208201	2.83321
ind73	East.2010-01-08	0	no	no	1.66688	-0.280723	-0.676927	no	-0.501162	no	East	no	contact	-0.127867	1.06225	5.20251	2.41221	2.83321
ind13	East.2010-01-08	1	no	no	1.38745	-0.280723	-0.720515	no	-0.501162	no	East	no	contact	0.332226	0.837546	-0.287328	2.41221	2.83321
ind48	East.2010-01-08	1	no	yes	1.38745	-0.280723	-0.359921	no	-0.501162	yes	East	no	contact	-1.04805	1.28694	-0.287328	2.41221	2.83321
ind3	East.2010-01-08	1	no	yes	1.38745	-0.280723	-0.6737	no	-0.501162	yes	East	no	contact	0.332226	-0.510651	-0.287328	2.41221	2.83321
ind12	East.2010-01-08	1	no	no	1.38745	-0.280723	-1.36406	no	-0.501162	no	East	no	contact	-0.242811	0.163447	4.43244	2.41221	2.83321
ind23	East.2010-01-08	1	no	yes	1.38745	-0.280723	-0.357673	no	-1.47354	no	East	no	contact	-0.817848	-0.0612521	3.76174	2.41221	2.83321
ind37	East.2010-01-08	1	no	yes	1.38745	-0.280723	-0.608904	no	-0.501162	yes	East	no	contact	-0.587959	-0.285952	-0.287328	2.41221	2.83321
ind54	East.2010-01-08	1	no	no	1.38745	-0.280723	-1.44987	no	-0.501162	yes	East	no	contact	-0.817848	-1.85885	-0.287328	2.41221	2.83321
ind66	East.2010-01-08	1	no	yes	1.38745	-0.280723	-0.668819	no	-0.501162	no	East	no	contact	-0.702904	0.612846	3.3146	2.41221	2.83321
ind70	East.2010-01-08	1	no	no	1.38745	-0.280723	-0.949959	no	-1.47354	no	East	no	contact	-1.163	-1.18475	3.88594	2.41221	2.83321
ind57	East.2010-01-08	1	no	no	1.38745	-0.280723	-2.00072	no	0.471215	no	East	no	contact	0.332226	-1.85885	-0.287328	2.41221	2.83321
ind7	East.2010-01-08	1	no	no	1.38745	-0.280723	-1.64383	no	-1.47354	no	East	no	contact	-0.242811	1.51164	-0.287328	2.41221	2.83321
ind30	East.2010-01-08	0	no	no	1.66688	-0.280723	-1.51672	no	-1.47354	no	East	no	contact	-0.932793	0.388147	4.43244	2.41221	2.83321
ind12	East.2010-03-14	1	no	no	1.66688	-0.280723	-1.22094	no	0.471215	yes	East	no	contact	-0.222341	0.163447	-0.287328	-0.506479	2.83321
ind13	East.2010-03-14	1	no	no	1.66688	-0.280723	-0.689697	no	-0.501162	no	East	no	contact	0.352696	0.837546	-0.287328	-0.506479	2.83321
ind23	East.2010-03-14	1	no	yes	1.66688	-0.280723	-0.105995	no	-0.501162	yes	East	no	contact	-0.797379	-0.0612521	5.3764	-0.506479	2.83321
ind48	East.2010-03-14	1	no	yes	1.66688	-0.280723	-0.030271	no	-0.501162	no	East	no	contact	-1.02758	1.28694	-0.287328	-0.506479	2.83321
ind73	East.2010-03-14	1	no	no	1.66688	-0.280723	-0.7958	no	0.471215	yes	East	no	contact	-0.107397	1.06225	-0.287328	-0.506479	2.83321
ind3	East.2010-03-14	1	no	yes	1.66688	-0.280723	-0.440008	no	-0.501162	yes	East	no	contact	0.352696	-0.510651	-0.287328	-0.506479	2.83321
ind37	East.2010-03-14	1	no	yes	1.66688	-0.280723	-0.377647	no	-0.501162	yes	East	no	contact	-0.56749	-0.285952	-0.287328	-0.506479	2.83321
ind54	East.2010-03-14	1	no	no	1.66688	-0.280723	-1.22792	no	-0.501162	yes	East	no	contact	-0.797379	-1.85885	-0.287328	-0.506479	2.83321
ind66	East.2010-03-14	1	no	yes	1.66688	-0.280723	-0.460295	no	-0.501162	no	East	no	contact	-0.682434	0.612846	4.92926	-0.506479	2.83321
ind70	East.2010-03-14	1	no	no	1.66688	-0.280723	-0.646543	no	-0.501162	yes	East	no	contact	-1.14253	-1.18475	-0.287328	-0.506479	2.83321
ind57	East.2010-03-14	1	no	no	1.66688	-0.280723	-1.53881	no	0.471215	no	East	no	contact	0.352696	-1.85885	-0.287328	-0.506479	2.83321
ind7	East.2010-03-14	0	no	no	1.94631	-0.280723	-1.32971	no	-1.47354	no	East	no	contact	-0.222341	1.51164	-0.287328	-0.506479	2.83321
ind30	East.2010-03-14	1	no	no	1.66688	-0.280723	-1.59298	no	-0.501162	yes	East	no	contact	-0.912323	0.388147	-0.287328	-0.506479	2.83321
ind12	East.2010-03-27	0	no	no	-1.40686	-0.927066	-0.950769	no	0.471215	yes	East	no	vocal	-0.218248	0.163447	-0.287328	-0.506479	2.83321
ind13	East.2010-03-27	0	no	no	-1.40686	-0.927066	-0.681222	no	-0.501162	no	East	no	vocal	0.35679	0.837546	-0.287328	-0.506479	2.83321
ind23	East.2010-03-27	0	no	yes	-1.40686	-0.927066	0.535541	no	-0.501162	yes	East	no	vocal	-0.793285	-0.0612521	-0.287328	-0.506479	2.83321
ind48	East.2010-03-27	0	no	no	-1.40686	-0.927066	0.302941	no	-0.501162	no	East	no	vocal	-1.02349	1.28694	-0.287328	-0.506479	2.83321
ind73	East.2010-03-27	0	no	no	-1.40686	-0.927066	-0.508533	no	0.471215	yes	East	no	vocal	-0.103303	1.06225	-0.287328	-0.506479	2.83321
ind3	East.2010-03-27	0	no	no	-1.40686	-0.927066	-0.24284	no	-0.501162	yes	East	no	vocal	0.35679	-0.510651	-0.287328	-0.506479	2.83321
ind37	East.2010-03-27	0	no	no	-1.40686	-0.927066	-0.36559	no	-0.501162	yes	East	no	vocal	-0.563396	-0.285952	-0.287328	-0.506479	2.83321
ind54	East.2010-03-27	0	no	no	-1.40686	-0.927066	-1.22165	no	-0.501162	yes	East	no	vocal	-0.793285	-1.85885	-0.287328	-0.506479	2.83321
ind66	East.2010-03-27	0	no	yes	-1.40686	-0.927066	0.177268	no	-0.501162	no	East	no	vocal	-0.67834	0.612846	5.25219	-0.506479	2.83321
ind70	East.2010-03-27	0	no	no	-1.40686	-0.927066	-0.491151	no	-0.501162	yes	East	no	vocal	-1.13843	-1.18475	-0.287328	-0.506479	2.83321
ind57	East.2010-03-27	0	no	no	-1.40686	-0.927066	-1.46571	no	0.471215	no	East	no	vocal	0.35679	-1.85885	-0.287328	-0.506479	2.83321
ind7	East.2010-03-27	0	no	no	-1.40686	-0.927066	-1.55805	no	-1.47354	no	East	no	vocal	-0.218248	1.51164	-0.287328	-0.506479	2.83321
ind30	East.2010-03-27	0	no	no	-1.40686	-0.927066	-1.57354	no	-0.501162	yes	East	no	vocal	-0.908229	0.388147	-0.287328	-0.506479	2.83321
ind12	East.2010-04-17	0	no	no	-1.40686	0.36562	-1.15975	no	0.471215	yes	East	no	vocal	-0.211634	0.163447	-0.287328	-0.547263	2.83321
ind13	East.2010-04-17	0	no	no	-1.40686	0.36562	-0.718328	no	-0.501162	no	East	no	vocal	0.363403	0.837546	-0.287328	-0.547263	2.83321
ind23	East.2010-04-17	0	no	yes	-1.40686	0.36562	0.499605	no	-0.501162	yes	East	no	vocal	-0.786672	-0.0612521	-0.287328	-0.547263	2.83321
ind48	East.2010-04-17	0	no	no	-1.40686	0.36562	0.207273	no	-0.501162	no	East	no	vocal	-1.01688	1.28694	-0.287328	-0.547263	2.83321
ind66	East.2010-04-17	0	no	yes	-1.40686	0.36562	-0.243469	no	0.471215	yes	East	no	vocal	-0.671727	0.612846	-0.287328	-0.547263	2.83321
ind73	East.2010-04-17	0	no	no	-1.40686	0.36562	-0.579267	no	0.471215	yes	East	no	vocal	-0.0966898	1.06225	-0.287328	-0.547263	2.83321
ind3	East.2010-04-17	0	no	no	-1.40686	0.36562	-0.436349	no	-0.501162	yes	East	no	vocal	0.363403	-0.510651	-0.287328	-0.547263	2.83321
ind37	East.2010-04-17	0	no	yes	-1.40686	0.36562	-0.525004	no	-0.501162	yes	East	no	vocal	-0.556783	-0.285952	-0.287328	-0.547263	2.83321
ind54	East.2010-04-17	0	no	no	-1.40686	0.36562	-1.15502	no	-0.501162	yes	East	no	vocal	-0.786672	-1.85885	-0.287328	-0.547263	2.83321
ind70	East.2010-04-17	0	no	no	-1.40686	0.36562	-0.436199	no	-0.501162	yes	East	no	vocal	-1.13182	-1.18475	-0.287328	-0.547263	2.83321
ind57	East.2010-04-17	0	no	no	-1.40686	0.36562	-1.38606	no	0.471215	no	East	no	vocal	0.363403	-1.85885	-0.287328	-0.547263	2.83321
ind7	East.2010-04-17	0	no	no	-1.40686	0.36562	-1.54633	no	-1.47354	no	East	no	vocal	-0.211634	1.51164	-0.287328	-0.547263	2.83321
ind30	East.2010-04-17	0	no	no	-1.40686	0.36562	-1.53062	no	-0.501162	yes	East	no	vocal	-0.901616	0.388147	-0.287328	-0.547263	2.83321
ind12	East.2010-09-13	0	no	no	0.269722	-0.280723	-0.795475	no	0.471215	yes	East	no	vocal	-0.164712	0.163447	-0.287328	-0.546857	2.99573
ind13	East.2010-09-13	0	no	no	0.269722	-0.280723	-0.818648	no	-0.501162	no	East	no	vocal	0.410325	0.837546	-0.287328	-0.546857	2.99573
ind66	East.2010-09-13	0	no	yes	0.269722	-0.280723	-0.578248	no	0.471215	yes	East	no	vocal	-0.624805	0.612846	-0.287328	-0.546857	2.99573
ind3	East.2010-09-13	0	no	no	0.269722	-0.280723	-0.362777	no	-0.501162	yes	East	no	vocal	0.410325	-0.510651	-0.287328	-0.546857	2.99573
ind7	East.2010-09-13	0	no	no	0.269722	-0.280723	-0.770721	no	-1.47354	no	East	no	vocal	-0.164712	1.51164	-0.287328	-0.546857	2.99573
ind37	East.2010-09-13	0	no	no	0.269722	-0.280723	-0.336808	no	-0.501162	yes	East	no	vocal	-0.50986	-0.285952	-0.287328	-0.546857	2.99573
ind70	East.2010-09-13	0	no	no	0.269722	-0.280723	-0.391154	no	-0.501162	yes	East	no	vocal	-1.0849	-1.18475	-0.287328	-0.546857	2.99573
ind23	East.2010-09-13	1	no	yes	-0.0097091	-0.280723	0.20314	no	-0.501162	yes	East	no	vocal	-0.739749	-0.0612521	-0.287328	-0.546857	2.99573
ind48	East.2010-09-13	1	no	yes	-0.0097091	-0.280723	0.195265	no	-0.501162	no	East	no	vocal	-0.969953	1.28694	-0.287328	-0.546857	2.99573
ind73	East.2010-09-13	1	no	no	-0.0097091	-0.280723	-0.659605	no	0.471215	yes	East	no	vocal	-0.0497673	1.06225	-0.287328	-0.546857	2.99573
ind44	East.2010-09-13	1	no	no	-0.0097091	-0.280723	0.0527979	no	-1.47354	no	East	yes	vocal	-1.65993	-1.40945	-0.287328	-0.546857	2.99573
ind54	East.2010-09-13	1	no	no	-0.0097091	-0.280723	-0.706413	no	-0.501162	yes	East	no	vocal	-0.739749	-1.85885	-0.287328	-0.546857	2.99573
ind57	East.2010-09-13	0	no	no	0.269722	-0.280723	-0.429414	yes	0.471215	no	East	no	vocal	0.410325	-1.85885	-0.287328	-0.546857	2.99573
ind25	East.2010-09-13	0	no	no	0.269722	-0.280723	0.214809	no	-0.501162	yes	East	no	vocal	-1.65993	-0.73535	-0.287328	-0.546857	2.99573
ind30	East.2010-09-13	1	no	no	-0.0097091	-0.280723	-1.50647	no	-0.501162	yes	East	no	vocal	-0.854693	0.388147	-0.287328	-0.546857	2.99573
ind12	East.2010-09-18	0	no	no	-1.40686	0.36562	-1.0302	no	0.471215	yes	East	no	vocal	-0.163137	0.163447	-0.287328	-0.546857	2.99573
ind13	East.2010-09-18	0	no	no	-1.40686	0.36562	-1.10534	no	-0.501162	no	East	no	vocal	0.4119	0.837546	-0.287328	-0.546857	2.99573
ind23	East.2010-09-18	0	no	yes	-1.40686	0.36562	0.272747	no	-0.501162	yes	East	no	vocal	-0.738174	-0.0612521	-0.287328	-0.546857	2.99573
ind48	East.2010-09-18	0	no	no	-1.40686	0.36562	0.407716	no	-0.501162	no	East	no	vocal	-0.968378	1.28694	-0.287328	-0.546857	2.99573
ind66	East.2010-09-18	0	no	yes	-1.40686	0.36562	-0.727175	no	0.471215	yes	East	no	vocal	-0.62323	0.612846	-0.287328	-0.546857	2.99573
ind73	East.2010-09-18	0	no	no	-1.40686	0.36562	-0.490456	no	0.471215	yes	East	no	vocal	-0.0481927	1.06225	-0.287328	-0.546857	2.99573
ind3	East.2010-09-18	0	no	no	-1.40686	0.36562	-0.491431	no	-0.501162	yes	East	no	vocal	0.4119	-0.510651	-0.287328	-0.546857	2.99573
ind7	East.2010-09-18	0	no	no	-1.40686	0.36562	-0.942875	no	-1.47354	no	East	no	vocal	-0.163137	1.51164	-0.287328	-0.546857	2.99573
ind37	East.2010-09-18	0	no	no	-1.40686	0.36562	-0.73751	no	-0.501162	yes	East	no	vocal	-0.508285	-0.285952	-0.287328	-0.546857	2.99573
ind44	East.2010-09-18	0	no	no	-1.40686	0.36562	1.04313	no	-1.47354	no	East	no	vocal	-1.65836	-1.40945	-0.287328	-0.546857	2.99573
ind54	East.2010-09-18	0	no	no	-1.40686	0.36562	-0.815859	no	-0.501162	yes	East	no	vocal	-0.738174	-1.85885	-0.287328	-0.546857	2.99573
ind70	East.2010-09-18	0	no	no	-1.40686	0.36562	-0.152768	no	-0.501162	yes	East	no	vocal	-1.08332	-1.18475	-0.287328	-0.546857	2.99573
ind57	East.2010-09-18	0	no	no	-1.40686	0.36562	-0.290148	yes	0.471215	no	East	no	vocal	0.4119	-1.85885	-0.287328	-0.546857	2.99573
ind25	East.2010-09-18	0	no	no	-1.40686	0.36562	1.22178	no	-0.501162	yes	East	no	vocal	-1.65836	-0.73535	-0.287328	-0.546857	2.99573
ind30	East.2010-09-18	0	no	no	-1.40686	0.36562	-1.34902	no	-0.501162	yes	East	no	vocal	-0.853119	0.388147	-0.287328	-0.546857	2.99573
ind48	East.2010-09-20	0	no	yes	1.10801	0.36562	0.093219	no	-0.501162	no	East	no	contact	-0.967748	1.28694	-0.287328	-0.546857	2.99573
ind66	East.2010-09-20	0	no	yes	1.10801	0.36562	-0.515356	no	0.471215	yes	East	no	contact	-0.6226	0.612846	-0.287328	-0.546857	2.99573
ind3	East.2010-09-20	0	no	no	1.10801	0.36562	-0.52512	no	-0.501162	yes	East	no	contact	0.41253	-0.510651	-0.287328	-0.546857	2.99573
ind37	East.2010-09-20	0	no	no	1.10801	0.36562	-0.478842	no	-0.501162	yes	East	no	contact	-0.507656	-0.285952	-0.287328	-0.546857	2.99573
ind70	East.2010-09-20	0	no	no	1.10801	0.36562	-0.44076	no	-0.501162	yes	East	no	contact	-1.08269	-1.18475	-0.287328	-0.546857	2.99573
ind12	East.2010-09-20	1	no	no	0.828584	0.36562	-0.68168	no	0.471215	yes	East	no	contact	-0.162507	0.163447	-0.287328	-0.546857	2.99573
ind13	East.2010-09-20	1	no	no	0.828584	0.36562	-0.670336	no	-0.501162	no	East	no	contact	0.41253	0.837546	-0.287328	-0.546857	2.99573
ind23	East.2010-09-20	1	no	yes	0.828584	0.36562	-0.0958273	no	-0.501162	yes	East	no	contact	-0.737545	-0.0612521	-0.287328	-0.546857	2.99573
ind73	East.2010-09-20	1	no	no	0.828584	0.36562	-0.528716	no	0.471215	yes	East	no	contact	-0.0475629	1.06225	-0.287328	-0.546857	2.99573
ind7	East.2010-09-20	1	no	no	0.828584	0.36562	-0.551869	no	-1.47354	no	East	no	contact	-0.162507	1.51164	-0.287328	-0.546857	2.99573
ind44	East.2010-09-20	1	no	no	0.828584	0.36562	0.0214582	no	-1.47354	no	East	no	contact	-1.65773	-1.40945	-0.287328	-0.546857	2.99573
ind54	East.2010-09-20	1	no	no	0.828584	0.36562	-0.68331	no	-0.501162	yes	East	no	contact	-0.737545	-1.85885	-0.287328	-0.546857	2.99573
ind57	East.2010-09-20	0	no	no	1.10801	0.36562	-0.483449	yes	0.471215	no	East	no	contact	0.41253	-1.85885	-0.287328	-0.546857	2.99573
ind25	East.2010-09-20	1	no	no	0.828584	0.36562	-0.0214364	no	-0.501162	yes	East	no	contact	-1.65773	-0.73535	-0.287328	-0.546857	2.99573
ind30	East.2010-09-20	1	no	no	0.828584	0.36562	-1.24961	no	-0.501162	yes	East	no	contact	-0.852489	0.388147	-0.287328	-0.546857	2.99573
ind12	East.2010-11-13	0	no	no	-1.40686	-0.927066	-0.945402	no	0.471215	yes	East	no	vocal	-0.145502	0.163447	-0.287328	0.263915	2.99573
ind13	East.2010-11-13	0	no	no	-1.40686	-0.927066	-0.959666	no	-0.501162	no	East	no	vocal	0.429535	0.837546	-0.287328	0.263915	2.99573
ind23	East.2010-11-13	0	no	yes	-1.40686	-0.927066	0.246145	no	-0.501162	yes	East	no	vocal	-0.720539	-0.0612521	-0.287328	0.263915	2.99573
ind48	East.2010-11-13	0	no	no	-1.40686	-0.927066	0.31449	no	-0.501162	no	East	no	vocal	-0.950743	1.28694	-0.287328	0.263915	2.99573
ind66	East.2010-11-13	0	no	yes	-1.40686	-0.927066	-0.709011	no	0.471215	yes	East	no	vocal	-0.605595	0.612846	-0.287328	0.263915	2.99573
ind73	East.2010-11-13	0	no	no	-1.40686	-0.927066	-0.527236	no	0.471215	yes	East	no	vocal	-0.0305574	1.06225	-0.287328	0.263915	2.99573
ind3	East.2010-11-13	0	no	no	-1.40686	-0.927066	-0.461335	no	-0.501162	yes	East	no	vocal	0.429535	-0.510651	-0.287328	0.263915	2.99573
ind7	East.2010-11-13	0	no	no	-1.40686	-0.927066	-0.707615	no	-1.47354	no	East	no	vocal	-0.145502	1.51164	-0.287328	0.263915	2.99573
ind37	East.2010-11-13	0	no	no	-1.40686	-0.927066	-0.63588	no	-0.501162	yes	East	no	vocal	-0.49065	-0.285952	-0.287328	0.263915	2.99573
ind44	East.2010-11-13	0	no	no	-1.40686	-0.927066	0.750127	no	-1.47354	no	East	no	vocal	-1.64072	-1.40945	-0.287328	0.263915	2.99573
ind54	East.2010-11-13	0	no	no	-1.40686	-0.927066	-0.552237	no	-0.501162	yes	East	no	vocal	-0.720539	-1.85885	-0.287328	0.263915	2.99573
ind70	East.2010-11-13	0	no	no	-1.40686	-0.927066	-0.427656	no	-0.501162	yes	East	no	vocal	-1.06569	-1.18475	-0.287328	0.263915	2.99573
ind57	East.2010-11-13	0	no	no	-1.40686	-0.927066	-0.500429	yes	0.471215	no	East	no	vocal	0.429535	-1.85885	-0.287328	0.263915	2.99573
ind25	East.2010-11-13	0	no	no	-1.40686	-0.927066	0.695188	no	-0.501162	yes	East	no	vocal	-1.64072	-0.73535	-0.287328	0.263915	2.99573
ind30	East.2010-11-13	0	no	no	-1.40686	-0.927066	-1.5534	no	-0.501162	yes	East	no	vocal	-0.835484	0.388147	-0.287328	0.263915	2.99573
ind12	East.2010-11-14	0	no	no	0.269722	0.36562	-0.54113	no	0.471215	yes	East	no	vocal	-0.145187	0.163447	-0.287328	0.263915	2.99573
ind23	East.2010-11-14	0	no	no	0.269722	0.36562	-0.0506627	no	-0.501162	yes	East	no	vocal	-0.720224	-0.0612521	-0.287328	0.263915	2.99573
ind48	East.2010-11-14	0	no	no	0.269722	0.36562	-0.00677247	no	-0.501162	no	East	no	vocal	-0.950428	1.28694	-0.287328	0.263915	2.99573
ind73	East.2010-11-14	0	no	no	0.269722	0.36562	-0.629133	no	0.471215	yes	East	no	vocal	-0.0302425	1.06225	-0.287328	0.263915	2.99573
ind3	East.2010-11-14	0	no	yes	0.269722	0.36562	-0.564905	no	-0.501162	yes	East	no	vocal	0.42985	-0.510651	-0.287328	0.263915	2.99573
ind37	East.2010-11-14	0	no	yes	0.269722	0.36562	-0.500675	no	-0.501162	yes	East	no	vocal	-0.490335	-0.285952	-0.287328	0.263915	2.99573
ind54	East.2010-11-14	0	no	no	0.269722	0.36562	-0.876319	no	-0.501162	yes	East	no	vocal	-0.720224	-1.85885	-0.287328	0.263915	2.99573
ind13	East.2010-11-14	1	no	no	-0.0097091	0.36562	-0.618084	no	-0.501162	no	East	no	vocal	0.42985	0.837546	-0.287328	0.263915	2.99573
ind66	East.2010-11-14	1	no	yes	-0.0097091	0.36562	-0.583335	no	0.471215	yes	East	no	vocal	-0.60528	0.612846	-0.287328	0.263915	2.99573
ind7	East.2010-11-14	1	no	no	-0.0097091	0.36562	-0.574822	no	-1.47354	no	East	no	vocal	-0.145187	1.51164	-0.287328	0.263915	2.99573
ind44	East.2010-11-14	1	no	no	-0.0097091	0.36562	-0.125431	no	-1.47354	no	East	no	vocal	-1.64041	-1.40945	-0.287328	0.263915	2.99573
ind70	East.2010-11-14	1	no	no	-0.0097091	0.36562	-0.423584	no	-0.501162	yes	East	no	vocal	-1.06537	-1.18475	-0.287328	0.263915	2.99573
ind57	East.2010-11-14	1	no	no	-0.0097091	0.36562	-0.513198	yes	0.471215	no	East	no	vocal	0.42985	-1.85885	-0.287328	0.263915	2.99573
ind25	East.2010-11-14	0	no	no	0.269722	0.36562	0.0586088	no	-0.501162	yes	East	no	vocal	-1.64041	-0.73535	-0.287328	0.263915	2.99573
ind30	East.2010-11-14	0	no	no	0.269722	0.36562	-1.38373	no	-0.501162	yes	East	no	vocal	-0.835169	0.388147	-0.287328	0.263915	2.99573
ind12	East.2011-01-22	0	no	no	0.549153	1.01196	-0.551595	no	0.471215	yes	East	no	vocal	-0.123458	0.163447	-0.287328	0.60925	2.94444
ind13	East.2011-01-22	0	no	no	0.549153	1.01196	-0.51694	no	-0.501162	no	East	no	vocal	0.451579	0.837546	-0.287328	0.60925	2.94444
ind23	East.2011-01-22	0	no	yes	0.549153	1.01196	0.184648	no	-0.501162	yes	East	no	vocal	-0.698495	-0.0612521	-0.287328	0.60925	2.94444
ind48	East.2011-01-22	1	no	no	0.269722	1.01196	-0.0475663	no	-0.501162	no	East	no	vocal	-0.928699	1.28694	-0.287328	0.60925	2.94444
ind66	East.2011-01-22	1	no	yes	0.269722	1.01196	-0.871073	no	0.471215	yes	East	no	vocal	-0.58355	0.612846	-0.287328	0.60925	2.94444
ind3	East.2011-01-22	1	no	yes	0.269722	1.01196	-0.314286	no	-0.501162	yes	East	no	vocal	0.451579	-0.510651	-0.287328	0.60925	2.94444
ind7	East.2011-01-22	1	no	no	0.269722	1.01196	-0.808867	no	-1.47354	no	East	no	vocal	-0.123458	1.51164	-0.287328	0.60925	2.94444
ind37	East.2011-01-22	1	no	yes	0.269722	1.01196	-0.398513	no	-0.501162	yes	East	no	vocal	-0.468606	-0.285952	-0.287328	0.60925	2.94444
ind70	East.2011-01-22	1	no	yes	0.269722	1.01196	-0.0920367	no	-0.501162	yes	East	no	vocal	-1.04364	-1.18475	-0.287328	0.60925	2.94444
ind57	East.2011-01-22	0	no	no	0.549153	1.01196	-0.653929	yes	0.471215	no	East	no	vocal	0.451579	-1.85885	-0.287328	0.60925	2.94444
ind25	East.2011-01-22	0	no	no	0.549153	1.01196	-0.132119	no	-0.501162	yes	East	no	vocal	-1.61868	-0.73535	-0.287328	0.60925	2.94444
ind73	East.2011-01-22	0	no	no	0.549153	1.01196	-0.450342	no	0.471215	yes	East	no	vocal	-0.00851327	1.06225	-0.287328	0.60925	2.94444
ind30	East.2011-01-22	0	no	no	0.549153	1.01196	-1.2303	no	-0.501162	yes	East	no	vocal	-0.813439	0.388147	-0.287328	0.60925	2.94444
ind44	East.2011-01-22	1	no	no	0.269722	1.01196	0.0884039	no	-1.47354	no	East	no	vocal	-1.61868	-1.40945	-0.287328	0.60925	2.94444
ind12	East.2011-07-17	0	no	no	-0.0097091	-0.280723	-0.230778	no	-0.501162	yes	East	no	vocal	-0.0680325	0.0671476	-0.287328	-0.804172	2.94444
ind23	East.2011-07-17	0	no	yes	-0.0097091	-0.280723	0.0103577	no	-0.501162	yes	East	no	vocal	-0.64307	-0.173602	-0.287328	-0.804172	2.94444
ind3	East.2011-07-17	0	no	no	-0.0097091	-0.280723	-0.611928	no	-0.501162	yes	East	no	vocal	0.507005	-0.655101	-0.287328	-0.804172	2.94444
ind7	East.2011-07-17	0	no	no	-0.0097091	-0.280723	-0.260461	no	-1.47354	no	East	no	vocal	-0.0680325	1.51164	2.37065	-0.804172	2.94444
ind15	East.2011-07-17	0	no	no	-0.0097091	-0.280723	0.205977	no	-1.47354	no	East	no	vocal	-1.6782	-0.89585	-0.287328	-0.804172	2.94444
ind37	East.2011-07-17	0	no	no	-0.0097091	-0.280723	-0.413609	no	-0.501162	no	East	no	vocal	-0.413181	-0.414351	-0.287328	-0.804172	2.94444
ind70	East.2011-07-17	0	no	no	-0.0097091	-0.280723	-0.421161	no	-0.501162	yes	East	no	vocal	-0.988218	-1.1366	-0.287328	-0.804172	2.94444
ind13	East.2011-07-17	1	no	no	-0.28914	-0.280723	-0.499927	no	-0.501162	no	East	no	vocal	0.507005	0.789396	4.08467	-0.804172	2.94444
ind48	East.2011-07-17	1	no	no	-0.28914	-0.280723	-0.305292	no	-0.501162	no	East	no	vocal	-0.873274	1.27089	-0.287328	-0.804172	2.94444
ind66	East.2011-07-17	1	no	yes	-0.28914	-0.280723	-0.309741	no	0.471215	yes	East	no	vocal	-0.528125	0.548646	-0.287328	-0.804172	2.94444
ind44	East.2011-07-17	1	no	no	-0.28914	-0.280723	-0.0485888	no	-1.47354	no	East	no	vocal	-1.56326	-1.37735	-0.287328	-0.804172	2.94444
ind57	East.2011-07-17	0	no	no	-0.0097091	-0.280723	-0.917854	yes	-0.501162	no	East	no	vocal	0.507005	-1.85885	-0.287328	-0.804172	2.94444
ind30	East.2011-07-17	0	no	no	-0.0097091	-0.280723	-1.34746	no	-0.501162	yes	East	no	vocal	-0.758014	0.307897	-0.287328	-0.804172	2.94444
ind73	East.2011-07-17	1	no	no	-0.28914	-0.280723	-0.218319	no	0.471215	yes	East	no	vocal	0.046912	1.03015	-0.287328	-0.804172	2.94444
ind57	East.2012-02-26	1	no	no	-0.28914	-0.280723	0.284695	yes	-0.501162	no	East	no	vocal	0.577546	-1.85885	-0.287328	-0.304408	2.70805
ind12	East.2012-02-26	0	no	no	-0.0097091	-0.280723	-0.0323072	no	-0.501162	no	East	no	vocal	0.0025088	-0.173602	-0.287328	-0.304408	2.70805
ind13	East.2012-02-26	0	no	no	-0.0097091	-0.280723	-0.0595622	no	0.471215	yes	East	no	vocal	0.577546	0.669021	-0.287328	-0.304408	2.70805
ind66	East.2012-02-26	0	no	no	-0.0097091	-0.280723	0.338242	no	0.471215	yes	East	no	vocal	-0.457584	0.388147	-0.287328	-0.304408	2.70805
ind73	East.2012-02-26	0	no	no	-0.0097091	-0.280723	-0.797263	no	0.471215	no	East	no	vocal	0.117453	0.949895	-0.287328	-0.304408	2.70805
ind3	East.2012-02-26	0	no	no	-0.0097091	-0.280723	0.717754	no	-0.501162	no	East	no	vocal	0.577546	-1.01622	-0.287328	-0.304408	2.70805
ind37	East.2012-02-26	0	no	no	-0.0097091	-0.280723	0.698971	no	-0.501162	no	East	no	vocal	-0.342639	-0.73535	-0.287328	-0.304408	2.70805
ind48	East.2012-02-26	1	no	yes	-0.28914	-0.280723	0.890461	no	-0.501162	no	East	no	vocal	-0.802732	1.23077	-0.287328	-0.304408	2.70805
ind23	East.2012-02-26	1	no	yes	-0.28914	-0.280723	1.00736	no	-1.47354	no	East	no	vocal	-0.572528	-0.454476	3.41397	-0.304408	2.70805
ind30	East.2012-02-26	1	no	no	-0.28914	-0.280723	-0.0738267	no	-0.501162	no	East	no	vocal	-0.687473	0.107272	-0.287328	-0.304408	2.70805
ind7	East.2012-02-26	0	no	no	-0.0097091	-0.280723	0.23384	no	-0.501162	yes	East	no	vocal	0.0025088	1.51164	-0.287328	-0.304408	2.70805
ind15	East.2012-02-26	1	no	no	-0.28914	-0.280723	0.88369	no	-1.47354	no	East	no	vocal	-1.60766	-1.2971	-0.287328	-0.304408	2.70805
ind57	East.2012-11-09	0	no	no	1.94631	-0.280723	0.455141	yes	-0.501162	no	East	no	vocal	0.65848	-1.85885	-0.287328	0.411326	2.77259
ind12	East.2012-11-09	1	no	no	1.66688	-0.280723	0.551355	no	-0.501162	no	East	no	vocal	0.0834423	-0.173602	-0.287328	0.411326	2.77259
ind13	East.2012-11-09	1	no	yes	1.66688	-0.280723	0.7986	no	0.471215	yes	East	no	vocal	0.65848	0.669021	-0.287328	0.411326	2.77259
ind23	East.2012-11-09	1	no	yes	1.66688	-0.280723	0.862788	no	-0.501162	yes	East	no	vocal	-0.491595	-0.454476	-0.287328	0.411326	2.77259
ind48	East.2012-11-09	1	no	yes	1.66688	-0.280723	1.04314	no	-0.501162	no	East	no	vocal	-0.721799	1.23077	-0.287328	0.411326	2.77259
ind66	East.2012-11-09	1	no	yes	1.66688	-0.280723	0.520055	no	0.471215	no	East	no	vocal	-0.37665	0.388147	-0.287328	0.411326	2.77259
ind73	East.2012-11-09	1	yes	no	1.66688	-0.280723	0.512325	no	0.471215	no	East	no	vocal	0.198387	0.949895	-0.287328	0.411326	2.77259
ind3	East.2012-11-09	1	no	yes	1.66688	-0.280723	0.837714	no	-0.501162	no	East	no	vocal	0.65848	-1.01622	-0.287328	0.411326	2.77259
ind7	East.2012-11-09	1	no	no	1.66688	-0.280723	0.629699	no	-0.501162	yes	East	no	vocal	0.0834423	1.51164	-0.287328	0.411326	2.77259
ind15	East.2012-11-09	1	no	no	1.66688	-0.280723	1.0493	no	-1.47354	no	East	no	vocal	-1.52672	-1.2971	0.0356038	0.411326	2.77259
ind30	East.2012-11-09	1	no	no	1.66688	-0.280723	0.314325	no	-0.501162	no	East	no	vocal	-0.606539	0.107272	-0.287328	0.411326	2.77259
ind37	East.2012-11-09	1	no	yes	1.66688	-0.280723	0.862186	no	-0.501162	no	East	no	vocal	-0.261706	-0.73535	2.71842	0.411326	2.77259
ind72	East.2012-11-09	1	yes	no	1.66688	-0.280723	0.512513	no	0.471215	no	East	no	vocal	-1.64198	-1.85885	-0.287328	0.411326	2.77259
ind12	East.2013-03-22	1	no	no	1.66688	-0.280723	0.756597	no	-0.501162	no	East	yes	vocal	0.125326	-0.173602	-0.287328	-0.844978	2.70805
ind13	East.2013-03-22	1	no	yes	1.66688	-0.280723	1.05697	no	0.471215	yes	East	no	vocal	0.700363	0.669021	-0.287328	-0.844978	2.70805
ind23	East.2013-03-22	1	no	yes	1.66688	-0.280723	1.03116	no	-0.501162	yes	East	no	vocal	-0.449711	-0.454476	-0.287328	-0.844978	2.70805
ind48	East.2013-03-22	1	no	yes	1.66688	-0.280723	1.14267	no	-0.501162	no	East	yes	vocal	-0.679915	1.23077	2.94199	-0.844978	2.70805
ind66	East.2013-03-22	1	no	yes	1.66688	-0.280723	0.56427	no	0.471215	no	East	no	vocal	-0.334767	0.388147	-0.287328	-0.844978	2.70805
ind3	East.2013-03-22	1	no	yes	1.66688	-0.280723	0.591114	no	-0.501162	no	East	no	vocal	0.700363	-1.01622	-0.287328	-0.844978	2.70805
ind7	East.2013-03-22	1	no	no	1.66688	-0.280723	0.922283	no	-0.501162	yes	East	no	vocal	0.125326	1.51164	-0.287328	-0.844978	2.70805
ind15	East.2013-03-22	1	no	no	1.66688	-0.280723	0.922446	no	-1.47354	no	East	no	vocal	-1.48484	-1.2971	3.33944	-0.844978	2.70805
ind30	East.2013-03-22	1	no	no	1.66688	-0.280723	0.220917	no	-0.501162	no	East	no	vocal	-0.564656	0.107272	-0.287328	-0.844978	2.70805
ind37	East.2013-03-22	1	no	yes	1.66688	-0.280723	0.432453	no	0.471215	yes	East	no	vocal	-0.219822	-0.73535	-0.287328	-0.844978	2.70805
ind73	East.2013-03-22	1	yes	yes	1.66688	-0.280723	0.912041	no	0.471215	no	East	no	vocal	0.240271	0.949895	-0.287328	-0.844978	2.70805
ind72	East.2013-03-22	1	yes	yes	1.66688	-0.280723	0.930029	no	0.471215	no	East	no	vocal	-1.6001	-1.85885	-0.287328	-0.844978	2.70805
ind52	East.2013-04-03	0	no	no	1.66688	-0.280723	-0.320032	no	0.471215	yes	East	no	contact	0.704142	-0.414351	-0.287328	-0.759176	2.77259
ind71	East.2013-04-03	0	no	no	1.66688	-0.280723	-0.320032	no	-1.47354	no	East	no	contact	-1.59632	-1.37735	-0.287328	-0.759176	2.77259
ind12	East.2013-04-03	1	no	no	1.38745	-0.280723	0.737269	no	-0.501162	no	East	no	contact	0.129105	-0.173602	-0.287328	-0.759176	2.77259
ind13	East.2013-04-03	1	no	no	1.38745	-0.280723	0.996994	no	0.471215	yes	East	no	contact	0.704142	0.669021	-0.287328	-0.759176	2.77259
ind23	East.2013-04-03	1	no	yes	1.38745	-0.280723	1.11599	no	-0.501162	yes	East	no	contact	-0.445932	-0.454476	-0.287328	-0.759176	2.77259
ind48	East.2013-04-03	1	no	yes	1.38745	-0.280723	1.18705	no	-0.501162	no	East	no	contact	-0.676136	1.23077	3.24008	-0.759176	2.77259
ind66	East.2013-04-03	1	no	no	1.38745	-0.280723	0.526755	no	0.471215	no	East	no	contact	-0.330988	0.388147	-0.287328	-0.759176	2.77259
ind73	East.2013-04-03	1	no	no	1.38745	-0.280723	0.683242	no	-0.501162	no	East	no	contact	0.24405	0.949895	-0.287328	-0.759176	2.77259
ind3	East.2013-04-03	1	no	yes	1.38745	-0.280723	0.63544	no	-0.501162	no	East	no	contact	0.704142	-1.01622	-0.287328	-0.759176	2.77259
ind7	East.2013-04-03	1	no	no	1.38745	-0.280723	0.906847	no	-0.501162	yes	East	no	contact	0.129105	1.51164	-0.287328	-0.759176	2.77259
ind15	East.2013-04-03	1	no	no	1.38745	-0.280723	0.914058	no	-1.47354	no	East	no	contact	-1.48106	-1.2971	3.63754	-0.759176	2.77259
ind30	East.2013-04-03	1	no	no	1.38745	-0.280723	0.195977	no	-0.501162	no	East	no	contact	-0.560877	0.107272	-0.287328	-0.759176	2.77259
ind37	East.2013-04-03	1	no	yes	1.38745	-0.280723	0.489671	no	0.471215	yes	East	no	contact	-0.216043	-0.73535	-0.287328	-0.759176	2.77259
ind52	East.2013-04-06	0	no	no	1.66688	-0.280723	-0.320032	no	0.471215	yes	East	no	contact	0.705087	-0.414351	-0.287328	-0.759176	2.77259
ind71	East.2013-04-06	0	no	no	1.66688	-0.280723	-0.320032	no	-1.47354	no	East	no	contact	-1.59538	-1.37735	-0.287328	-0.759176	2.77259
ind12	East.2013-04-06	1	no	no	1.38745	-0.280723	0.746906	no	-0.501162	no	East	no	contact	0.13005	-0.173602	-0.287328	-0.759176	2.77259
ind13	East.2013-04-06	1	no	no	1.38745	-0.280723	0.987091	no	0.471215	yes	East	yes	contact	0.705087	0.669021	-0.287328	-0.759176	2.77259
ind23	East.2013-04-06	1	no	yes	1.38745	-0.280723	1.12218	no	-0.501162	yes	East	no	contact	-0.444987	-0.454476	-0.287328	-0.759176	2.77259
ind48	East.2013-04-06	1	no	yes	1.38745	-0.280723	1.19602	no	-0.501162	no	East	no	contact	-0.675191	1.23077	3.3146	-0.759176	2.77259
ind66	East.2013-04-06	1	no	no	1.38745	-0.280723	0.532239	no	0.471215	no	East	no	contact	-0.330043	0.388147	-0.287328	-0.759176	2.77259
ind73	East.2013-04-06	1	no	no	1.38745	-0.280723	0.693753	no	-0.501162	no	East	no	contact	0.244994	0.949895	-0.287328	-0.759176	2.77259
ind3	East.2013-04-06	1	no	yes	1.38745	-0.280723	0.635523	no	-0.501162	no	East	no	contact	0.705087	-1.01622	-0.287328	-0.759176	2.77259
ind7	East.2013-04-06	1	no	no	1.38745	-0.280723	0.909677	no	-0.501162	yes	East	no	contact	0.13005	1.51164	-0.287328	-0.759176	2.77259
ind15	East.2013-04-06	1	no	no	1.38745	-0.280723	0.907605	no	-1.47354	no	East	no	contact	-1.48012	-1.2971	3.71206	-0.759176	2.77259
ind30	East.2013-04-06	1	no	no	1.38745	-0.280723	0.193369	no	-0.501162	no	East	no	contact	-0.559932	0.107272	-0.287328	-0.759176	2.77259
ind37	East.2013-04-06	1	no	yes	1.38745	-0.280723	0.480668	no	0.471215	yes	East	no	contact	-0.215098	-0.73535	-0.287328	-0.759176	2.77259
ind12	East.2013-04-25	0	no	no	-0.568571	-0.280723	0.522594	no	-0.501162	no	East	no	vocal	0.136033	-0.0439675	-0.287328	-0.759176	2.77259
ind13	East.2013-04-25	0	no	no	-0.568571	-0.280723	0.839039	no	0.471215	yes	East	no	vocal	0.711071	0.733838	-0.287328	-0.759176	2.77259
ind23	East.2013-04-25	0	no	yes	-0.568571	-0.280723	1.50683	no	-0.501162	yes	East	no	vocal	-0.439004	-0.303236	-0.287328	-0.759176	2.77259
ind48	East.2013-04-25	0	no	no	-0.568571	-0.280723	1.53165	no	-0.501162	no	East	no	vocal	-0.669208	1.25238	3.78658	-0.759176	2.77259
ind66	East.2013-04-25	0	no	no	-0.568571	-0.280723	0.141505	no	0.471215	no	East	no	vocal	-0.324059	0.47457	-0.287328	-0.759176	2.77259
ind73	East.2013-04-25	0	no	no	-0.568571	-0.280723	0.511086	no	-0.501162	no	East	no	vocal	0.250978	0.993107	-0.287328	-0.759176	2.77259
ind3	East.2013-04-25	0	no	no	-0.568571	-0.280723	0.45157	no	-0.501162	no	East	no	vocal	0.711071	-1.08104	-0.287328	-0.759176	2.77259
ind30	East.2013-04-25	0	no	no	-0.568571	-0.280723	0.123052	no	-0.501162	no	East	no	vocal	-0.553948	0.215301	-0.287328	-0.759176	2.77259
ind37	East.2013-04-25	0	no	no	-0.568571	-0.280723	0.426824	no	0.471215	yes	East	no	vocal	-0.209115	-0.821773	-0.287328	-0.759176	2.77259
ind7	East.2013-04-25	1	no	no	-0.848002	-0.280723	0.800616	no	-0.501162	yes	East	no	vocal	0.136033	1.51164	-0.287328	-0.759176	2.77259
ind15	East.2013-04-25	1	no	no	-0.848002	-0.280723	1.46816	no	-1.47354	no	East	no	vocal	-1.47413	-1.34031	4.18404	-0.759176	2.77259
ind52	East.2013-04-25	0	no	no	-0.568571	-0.280723	-2.55693	no	0.471215	yes	East	no	vocal	0.711071	-0.414351	-0.287328	-0.759176	2.77259
ind71	East.2013-04-25	1	no	no	-0.848002	-0.280723	-0.320032	no	-1.47354	no	East	no	vocal	-1.58939	-1.37735	-0.287328	-0.759176	2.77259
ind12	East.2013-05-03	1	no	no	1.94631	-0.280723	0.306014	no	-0.501162	no	East	no	contact	0.138553	-0.0439675	-0.287328	0.111589	2.77259
ind13	East.2013-05-03	1	no	no	1.94631	-0.280723	0.451727	no	0.471215	yes	East	no	contact	0.71359	0.733838	-0.287328	0.111589	2.77259
ind23	East.2013-05-03	1	no	yes	1.94631	-0.280723	0.575264	no	-0.501162	yes	East	no	contact	-0.436485	-0.303236	-0.287328	0.111589	2.77259
ind48	East.2013-05-03	1	no	yes	1.94631	-0.280723	0.602223	no	-0.501162	no	East	no	contact	-0.666688	1.25238	3.98531	0.111589	2.77259
ind66	East.2013-05-03	1	no	no	1.94631	-0.280723	0.143143	no	0.471215	no	East	no	contact	-0.32154	0.47457	-0.287328	0.111589	2.77259
ind73	East.2013-05-03	1	no	no	1.94631	-0.280723	0.191262	no	-0.501162	no	East	no	contact	0.253497	0.993107	-0.287328	0.111589	2.77259
ind3	East.2013-05-03	1	no	yes	1.94631	-0.280723	0.123123	no	-0.501162	no	East	no	contact	0.71359	-1.08104	-0.287328	0.111589	2.77259
ind7	East.2013-05-03	1	no	no	1.94631	-0.280723	0.40584	no	-0.501162	yes	East	no	contact	0.138553	1.51164	-0.287328	0.111589	2.77259
ind15	East.2013-05-03	1	no	no	1.94631	-0.280723	0.341446	no	-1.47354	no	East	no	contact	-1.47161	-1.34031	4.38276	0.111589	2.77259
ind30	East.2013-05-03	1	no	no	1.94631	-0.280723	-0.220099	no	-0.501162	no	East	no	contact	-0.551429	0.215301	-0.287328	0.111589	2.77259
ind37	East.2013-05-03	1	no	yes	1.94631	-0.280723	0.0465663	no	0.471215	yes	East	no	contact	-0.206596	-0.821773	-0.287328	0.111589	2.77259
ind52	East.2013-05-03	1	no	no	1.94631	-0.280723	-2.35525	no	0.471215	yes	East	no	contact	0.71359	-0.414351	-0.287328	0.111589	2.77259
ind71	East.2013-05-03	1	no	no	1.94631	-0.280723	-2.37342	no	-1.47354	no	East	no	contact	-1.58687	-1.37735	-0.287328	0.111589	2.77259
ind12	East.2013-11-11	0	no	no	-0.0097091	-0.280723	-0.760266	no	-0.501162	no	East	no	contact	0.199017	0.0671476	-0.287328	-0.657214	2.77259
ind23	East.2013-11-11	0	no	yes	-0.0097091	-0.280723	0.0505828	no	-0.501162	yes	East	no	contact	-0.376021	-0.173602	-0.287328	-0.657214	2.77259
ind48	East.2013-11-11	0	no	no	-0.0097091	-0.280723	0.159069	no	0.471215	yes	East	no	contact	-0.606224	1.27089	-0.287328	-0.657214	2.77259
ind66	East.2013-11-11	0	no	yes	-0.0097091	-0.280723	-0.640783	no	0.471215	no	East	no	contact	-0.261076	0.548646	-0.287328	-0.657214	2.77259
ind7	East.2013-11-11	0	no	no	-0.0097091	-0.280723	-0.700966	no	-0.501162	yes	East	no	contact	0.199017	1.51164	-0.287328	-0.657214	2.77259
ind30	East.2013-11-11	0	no	no	-0.0097091	-0.280723	0.625938	no	-0.501162	no	East	no	contact	-0.490965	0.307897	-0.014078	-0.657214	2.77259
ind71	East.2013-11-11	0	no	no	-0.0097091	-0.280723	-1.79164	no	-1.47354	no	East	no	contact	-1.52641	-1.37735	-0.287328	-0.657214	2.77259
ind13	East.2013-11-11	1	no	no	-0.28914	-0.280723	-0.0126581	no	0.471215	no	East	no	contact	0.774054	0.789396	-0.287328	-0.657214	2.77259
ind15	East.2013-11-11	1	no	no	-0.28914	-0.280723	0.546967	no	-0.501162	yes	East	no	contact	-1.41115	-1.1366	-0.287328	-0.657214	2.77259
ind73	East.2013-11-11	1	no	no	-0.28914	-0.280723	-1.02464	no	-0.501162	no	East	no	contact	0.313961	1.03015	-0.287328	-0.657214	2.77259
ind3	East.2013-11-11	1	no	yes	-0.28914	-0.280723	-0.685169	no	-0.501162	no	East	no	contact	0.774054	-0.89585	-0.014078	-0.657214	2.77259
ind37	East.2013-11-11	1	no	yes	-0.28914	-0.280723	-0.973292	no	0.471215	yes	East	no	contact	-0.146132	-0.655101	-0.287328	-0.657214	2.77259
ind52	East.2013-11-11	0	no	no	-0.0097091	-0.280723	-1.09706	no	0.471215	yes	East	no	contact	0.774054	-0.414351	-0.287328	-0.657214	2.77259
ind12	East.2013-11-21	0	no	no	-1.12743	-0.280723	-1.10763	no	-0.501162	no	East	no	vocal	0.202166	0.0671476	-0.287328	-0.657214	2.77259
ind13	East.2013-11-21	0	no	no	-1.12743	-0.280723	0.426116	no	0.471215	no	East	no	vocal	0.777203	0.789396	-0.287328	-0.657214	2.77259
ind15	East.2013-11-21	0	no	no	-1.12743	-0.280723	2.55166	no	-0.501162	yes	East	no	vocal	-1.408	-1.1366	-0.287328	-0.657214	2.77259
ind23	East.2013-11-21	0	no	yes	-1.12743	-0.280723	0.467806	no	-0.501162	yes	East	no	vocal	-0.372871	-0.173602	-0.287328	-0.657214	2.77259
ind48	East.2013-11-21	0	no	no	-1.12743	-0.280723	0.797256	no	0.471215	yes	East	no	vocal	-0.603075	1.27089	-0.287328	-0.657214	2.77259
ind66	East.2013-11-21	0	no	no	-1.12743	-0.280723	-0.823151	no	0.471215	no	East	no	vocal	-0.257927	0.548646	-0.287328	-0.657214	2.77259
ind73	East.2013-11-21	0	no	no	-1.12743	-0.280723	-1.37539	no	-0.501162	no	East	no	vocal	0.31711	1.03015	-0.287328	-0.657214	2.77259
ind3	East.2013-11-21	0	no	no	-1.12743	-0.280723	-1.10569	no	-0.501162	no	East	no	vocal	0.777203	-0.89585	0.234331	-0.657214	2.77259
ind7	East.2013-11-21	0	no	no	-1.12743	-0.280723	-0.869575	no	-0.501162	no	East	no	vocal	0.202166	1.51164	-0.287328	-0.657214	2.77259
ind37	East.2013-11-21	0	no	no	-1.12743	-0.280723	-1.62625	no	0.471215	yes	East	no	vocal	-0.142983	-0.655101	-0.287328	-0.657214	2.77259
ind71	East.2013-11-21	0	no	no	-1.12743	-0.280723	-2.30135	no	-1.47354	no	East	no	vocal	-1.52326	-1.37735	-0.287328	-0.657214	2.77259
ind30	East.2013-11-21	1	no	no	-1.40686	-0.280723	2.11947	no	-0.501162	no	East	no	vocal	-0.487816	0.307897	0.234331	-0.657214	2.77259
ind52	East.2013-11-21	0	no	no	-1.12743	-0.280723	0.145779	no	0.471215	yes	East	no	vocal	0.777203	-0.414351	-0.287328	-0.657214	2.77259
ind12	East.2013-11-28	0	no	no	0.549153	-0.280723	-0.917066	no	-0.501162	no	East	no	vocal	0.20437	0.0671476	-0.287328	-0.657214	2.77259
ind23	East.2013-11-28	0	no	yes	0.549153	-0.280723	0.126306	no	-0.501162	yes	East	no	vocal	-0.370667	-0.173602	-0.287328	-0.657214	2.77259
ind48	East.2013-11-28	0	no	no	0.549153	-0.280723	0.272892	no	0.471215	yes	East	no	vocal	-0.600871	1.27089	-0.287328	-0.657214	2.77259
ind66	East.2013-11-28	0	no	yes	0.549153	-0.280723	-0.826079	no	0.471215	no	East	yes	vocal	-0.255723	0.548646	-0.287328	-0.657214	2.77259
ind73	East.2013-11-28	0	no	no	0.549153	-0.280723	-0.918027	no	-0.501162	no	East	yes	vocal	0.319315	1.03015	-0.287328	-0.657214	2.77259
ind37	East.2013-11-28	0	no	yes	0.549153	-0.280723	-1.26411	no	0.471215	yes	East	no	vocal	-0.140778	-0.655101	-0.287328	-0.657214	2.77259
ind13	East.2013-11-28	1	no	no	0.269722	-0.280723	-0.0589487	no	0.471215	no	East	no	vocal	0.779407	0.789396	-0.287328	-0.657214	2.77259
ind15	East.2013-11-28	1	no	no	0.269722	-0.280723	0.747471	no	-0.501162	yes	East	no	vocal	-1.4058	-1.1366	-0.287328	-0.657214	2.77259
ind3	East.2013-11-28	1	no	no	0.269722	-0.280723	-1.0917	no	-0.501162	no	East	no	vocal	0.779407	-0.89585	0.408217	-0.657214	2.77259
ind7	East.2013-11-28	1	no	no	0.269722	-0.280723	-0.931852	no	-0.501162	no	East	no	vocal	0.20437	1.51164	-0.287328	-0.657214	2.77259
ind30	East.2013-11-28	1	no	no	0.269722	-0.280723	0.524842	no	-0.501162	no	East	yes	vocal	-0.485612	0.307897	0.408217	-0.657214	2.77259
ind71	East.2013-11-28	1	no	no	0.269722	-0.280723	-2.22338	no	-1.47354	no	East	no	vocal	-1.52106	-1.37735	-0.287328	-0.657214	2.77259
ind52	East.2013-11-28	1	no	no	0.269722	-0.280723	-0.412948	no	0.471215	yes	East	no	vocal	0.779407	-0.414351	-0.287328	-0.657214	2.77259
ind13	East.2014-01-20	1	no	yes	1.38745	-0.280723	0.134172	no	0.471215	no	East	yes	contact	0.796098	0.669021	-0.287328	0.717616	2.63906
ind15	East.2014-01-20	1	no	no	1.38745	-0.280723	0.527024	no	-0.501162	yes	East	no	contact	-1.38911	-1.01622	-0.287328	0.717616	2.63906
ind23	East.2014-01-20	1	no	yes	1.38745	-0.280723	0.24949	no	-0.501162	yes	East	no	contact	-0.353976	-0.173602	-0.287328	0.717616	2.63906
ind48	East.2014-01-20	1	no	yes	1.38745	-0.280723	0.277907	no	0.471215	yes	East	no	contact	-0.58418	1.23077	-0.287328	0.717616	2.63906
ind66	East.2014-01-20	1	no	yes	1.38745	-0.280723	-0.694206	no	0.471215	no	East	yes	contact	-0.239032	0.388147	-0.287328	0.717616	2.63906
ind73	East.2014-01-20	1	no	no	1.38745	-0.280723	-0.76234	no	-0.501162	no	East	no	contact	0.336005	0.949895	-0.287328	0.717616	2.63906
ind3	East.2014-01-20	1	no	no	1.38745	-0.280723	-0.946594	no	-0.501162	no	East	no	contact	0.796098	-0.73535	-0.287328	0.717616	2.63906
ind7	East.2014-01-20	1	no	no	1.38745	-0.280723	-0.692968	no	-0.501162	no	East	no	contact	0.221061	1.51164	-0.287328	0.717616	2.63906
ind30	East.2014-01-20	1	no	no	1.38745	-0.280723	0.214001	no	-0.501162	no	East	yes	contact	-0.468921	0.107272	1.72479	0.717616	2.63906
ind71	East.2014-01-20	1	no	no	1.38745	-0.280723	-2.254	no	-1.47354	no	East	no	contact	-1.50437	-1.2971	-0.287328	0.717616	2.63906
ind52	East.2014-01-20	1	no	no	1.38745	-0.280723	-0.268918	no	0.471215	yes	East	no	contact	0.796098	-0.414351	-0.287328	0.717616	2.63906
ind13	East.2014-03-02	0	no	no	-0.848002	-0.280723	-0.119418	no	0.471215	no	East	no	contact	0.80901	0.669021	-0.287328	-0.840235	2.63906
ind23	East.2014-03-02	0	no	yes	-0.848002	-0.280723	0.299332	no	-0.501162	yes	East	no	contact	-0.341065	-0.173602	-0.287328	-0.840235	2.63906
ind48	East.2014-03-02	0	no	no	-0.848002	-0.280723	0.473703	no	0.471215	yes	East	no	contact	-0.571269	1.23077	-0.287328	-0.840235	2.63906
ind66	East.2014-03-02	0	no	no	-0.848002	-0.280723	-0.838037	no	0.471215	no	East	no	contact	-0.22612	0.388147	-0.287328	-0.840235	2.63906
ind73	East.2014-03-02	0	no	no	-0.848002	-0.280723	-0.949944	no	-0.501162	no	East	no	contact	0.348917	0.949895	-0.287328	-0.840235	2.63906
ind3	East.2014-03-02	0	no	no	-0.848002	-0.280723	-1.21465	no	-0.501162	no	East	no	contact	0.80901	-0.73535	-0.287328	-0.840235	2.63906
ind7	East.2014-03-02	0	no	no	-0.848002	-0.280723	-1.1594	no	-0.501162	no	East	no	contact	0.233972	1.51164	-0.287328	-0.840235	2.63906
ind30	East.2014-03-02	0	no	no	-0.848002	-0.280723	1.24429	no	-0.501162	no	East	no	contact	-0.456009	0.107272	2.74326	-0.840235	2.63906
ind71	East.2014-03-02	0	no	no	-0.848002	-0.280723	-2.4345	no	-1.47354	no	East	no	contact	-1.49145	-1.2971	-0.287328	-0.840235	2.63906
ind15	East.2014-03-02	1	no	no	-1.12743	-0.280723	1.80425	no	-0.501162	yes	East	no	contact	-1.37619	-1.01622	-0.287328	-0.840235	2.63906
ind52	East.2014-03-02	1	no	no	-1.12743	-0.280723	0.600885	no	0.471215	yes	East	no	contact	0.80901	-0.414351	-0.287328	-0.840235	2.63906
ind23	East.2014-03-25	0	no	yes	-0.848002	-0.280723	0.329576	no	-0.501162	yes	East	no	contact	-0.333822	-0.173602	-0.287328	-0.840235	2.63906
ind48	East.2014-03-25	0	no	no	-0.848002	-0.280723	0.404977	no	0.471215	yes	East	no	contact	-0.564026	1.23077	-0.287328	-0.840235	2.63906
ind52	East.2014-03-25	0	no	no	-0.848002	-0.280723	0.471672	no	0.471215	yes	East	no	contact	0.816253	-0.414351	-0.287328	-0.840235	2.63906
ind66	East.2014-03-25	0	no	yes	-0.848002	-0.280723	-0.652268	no	0.471215	no	East	no	contact	-0.218877	0.388147	-0.287328	-0.840235	2.63906
ind73	East.2014-03-25	0	no	no	-0.848002	-0.280723	-0.75747	no	-0.501162	no	East	no	contact	0.35616	0.949895	-0.287328	-0.840235	2.63906
ind3	East.2014-03-25	0	no	no	-0.848002	-0.280723	-1.09193	no	-0.501162	no	East	no	contact	0.816253	-0.73535	-0.287328	-0.840235	2.63906
ind7	East.2014-03-25	0	no	no	-0.848002	-0.280723	-0.875815	no	-0.501162	no	East	no	contact	0.241215	1.51164	-0.287328	-0.840235	2.63906
ind30	East.2014-03-25	0	no	no	-0.848002	-0.280723	0.942803	no	-0.501162	no	East	no	contact	-0.448766	0.107272	3.3146	-0.840235	2.63906
ind71	East.2014-03-25	0	no	no	-0.848002	-0.280723	-2.42151	no	-1.47354	no	East	no	contact	-1.48421	-1.2971	-0.287328	-0.840235	2.63906
ind13	East.2014-03-25	1	no	no	-1.12743	-0.280723	-0.173396	no	0.471215	no	East	yes	contact	0.816253	0.669021	-0.287328	-0.840235	2.63906
ind15	East.2014-03-25	1	no	no	-1.12743	-0.280723	1.43225	no	-0.501162	yes	East	no	contact	-1.36895	-1.01622	-0.287328	-0.840235	2.63906
ind15	East.2014-04-22	0	no	no	-0.28914	-1.57341	0.0272251	no	-0.501162	yes	East	no	contact	-1.36013	-1.01622	-0.287328	-0.848968	2.63906
ind23	East.2014-04-22	0	no	no	-0.28914	-1.57341	-0.289516	no	-0.501162	yes	East	no	contact	-0.325004	-0.173602	-0.287328	-0.848968	2.63906
ind48	East.2014-04-22	0	no	no	-0.28914	-1.57341	-0.297621	no	0.471215	yes	East	no	contact	-0.555208	1.23077	-0.287328	-0.848968	2.63906
ind73	East.2014-04-22	0	no	no	-0.28914	-1.57341	-0.6427	no	-0.501162	no	East	yes	contact	0.364978	0.949895	-0.287328	-0.848968	2.63906
ind3	East.2014-04-22	0	no	no	-0.28914	-1.57341	-1.1468	no	-0.501162	no	East	no	contact	0.82507	-0.73535	-0.287328	-0.848968	2.63906
ind7	East.2014-04-22	0	no	no	-0.28914	-1.57341	-0.689248	no	-0.501162	no	East	no	contact	0.250033	1.51164	-0.287328	-0.848968	2.63906
ind30	East.2014-04-22	0	no	no	-0.28914	-1.57341	-0.490184	no	-0.501162	no	East	no	contact	-0.439949	0.107272	4.01015	-0.848968	2.63906
ind13	East.2014-04-22	1	no	yes	-0.568571	-1.57341	-0.486973	no	0.471215	no	East	no	contact	0.82507	0.669021	-0.287328	-0.848968	2.63906
ind52	East.2014-04-22	1	no	no	-0.568571	-1.57341	-0.5622	no	0.471215	yes	East	no	contact	0.82507	-0.414351	-0.287328	-0.848968	2.63906
ind66	East.2014-04-22	1	no	yes	-0.568571	-1.57341	-0.632733	no	0.471215	no	East	no	contact	-0.21006	0.388147	-0.287328	-0.848968	2.63906
ind71	East.2014-04-22	1	no	no	-0.568571	-1.57341	-2.42275	no	-1.47354	no	East	no	contact	-1.47539	-1.2971	-0.287328	-0.848968	2.63906
ind13	East.2014-05-03	0	no	no	-0.848002	-0.927066	-0.689834	no	0.471215	no	East	no	vocal	0.828534	0.669021	-0.287328	-0.930734	2.63906
ind23	East.2014-05-03	0	no	yes	-0.848002	-0.927066	-0.409167	no	-0.501162	yes	East	no	vocal	-0.32154	-0.173602	-0.287328	-0.930734	2.63906
ind48	East.2014-05-03	0	no	no	-0.848002	-0.927066	-0.296236	no	0.471215	yes	East	no	vocal	-0.551744	1.23077	-0.287328	-0.930734	2.63906
ind52	East.2014-05-03	0	no	no	-0.848002	-0.927066	-0.223168	no	0.471215	yes	East	no	vocal	0.828534	-0.414351	-0.287328	-0.930734	2.63906
ind66	East.2014-05-03	0	no	no	-0.848002	-0.927066	-1.04182	no	0.471215	no	East	no	vocal	-0.206596	0.388147	-0.287328	-0.930734	2.63906
ind73	East.2014-05-03	0	no	no	-0.848002	-0.927066	-1.2351	no	-0.501162	no	East	no	vocal	0.368442	0.949895	-0.287328	-0.930734	2.63906
ind3	East.2014-05-03	0	no	no	-0.848002	-0.927066	-1.4909	no	-0.501162	no	East	no	vocal	0.828534	-0.73535	-0.287328	-0.930734	2.63906
ind7	East.2014-05-03	0	no	no	-0.848002	-0.927066	-1.3448	no	-0.501162	no	East	no	vocal	0.253497	1.51164	-0.287328	-0.930734	2.63906
ind30	East.2014-05-03	0	no	no	-0.848002	-0.927066	-0.0402043	no	-0.501162	no	East	no	vocal	-0.436485	0.107272	4.2834	-0.930734	2.63906
ind15	East.2014-05-03	1	no	no	-1.12743	-0.927066	0.206973	no	-0.501162	yes	East	no	vocal	-1.35667	-1.01622	-0.287328	-0.930734	2.63906
ind71	East.2014-05-03	1	no	no	-1.12743	-0.927066	-2.48081	no	-1.47354	no	East	no	vocal	-1.47193	-1.2971	-0.287328	-0.930734	2.63906
ind3	East.2014-06-29	0	no	no	-1.40686	-0.280723	-1.35917	no	0.471215	yes	East	no	vocal	0.846485	-0.73535	-0.287328	-1.09932	2.77259
ind13	East.2014-06-29	0	no	no	-1.40686	-0.280723	-0.26523	no	0.471215	no	East	no	vocal	0.846485	0.669021	-0.287328	-1.09932	2.77259
ind15	East.2014-06-29	0	no	no	-1.40686	-0.280723	1.74931	no	-0.501162	yes	East	no	vocal	-1.33872	-1.01622	-0.287328	-1.09932	2.77259
ind23	East.2014-06-29	0	no	yes	-1.40686	-0.280723	0.0236887	no	-0.501162	no	East	no	vocal	-0.30359	-0.173602	-0.287328	-1.09932	2.77259
ind48	East.2014-06-29	0	no	no	-1.40686	-0.280723	0.0848495	no	0.471215	yes	East	no	vocal	-0.533794	1.23077	-0.287328	-1.09932	2.77259
ind52	East.2014-06-29	0	no	no	-1.40686	-0.280723	0.322453	yes	0.471215	yes	East	no	vocal	0.846485	-0.414351	-0.287328	-1.09932	2.77259
ind66	East.2014-06-29	0	no	no	-1.40686	-0.280723	-0.755967	no	0.471215	no	East	no	vocal	-0.188645	0.388147	-0.287328	-1.09932	2.77259
ind73	East.2014-06-29	0	no	no	-1.40686	-0.280723	-1.09288	no	-0.501162	no	East	no	vocal	0.386392	0.949895	-0.287328	-1.09932	2.77259
ind7	East.2014-06-29	0	no	no	-1.40686	-0.280723	-1.19677	no	-0.501162	no	East	no	vocal	0.271447	1.51164	-0.287328	-1.09932	2.77259
ind30	East.2014-06-29	0	no	no	-1.40686	-0.280723	0.684158	no	0.471215	yes	East	no	vocal	-0.418534	0.107272	-0.287328	-1.09932	2.77259
ind71	East.2014-06-29	0	no	no	-1.40686	-0.280723	-2.5141	no	-1.47354	no	East	no	vocal	-1.45398	-1.2971	-0.287328	-1.09932	2.77259
ind15	East.2014-09-16	0	no	no	-0.0097091	1.01196	0.720152	no	-0.501162	yes	East	no	contact	-1.31384	-0.939623	-0.287328	-0.581548	2.70805
ind23	East.2014-09-16	0	no	yes	-0.0097091	1.01196	-0.0112166	no	-0.501162	no	East	no	contact	-0.278711	-0.326806	-0.287328	-0.581548	2.70805
ind48	East.2014-09-16	0	no	no	-0.0097091	1.01196	0.0171169	no	0.471215	yes	East	no	contact	-0.508915	1.20524	-0.287328	-0.581548	2.70805
ind73	East.2014-09-16	0	no	no	-0.0097091	1.01196	-0.602364	no	-0.501162	no	East	no	contact	0.41127	0.898827	-0.287328	-0.581548	2.70805
ind30	East.2014-09-16	0	no	no	-0.0097091	1.01196	0.00979246	no	0.471215	yes	East	no	contact	-0.393656	-0.0203977	-0.287328	-0.581548	2.70805
ind13	East.2014-09-16	1	no	yes	-0.28914	1.01196	-0.0824399	no	0.471215	no	East	no	contact	0.871363	0.592419	-0.0389189	-0.581548	2.70805
ind52	East.2014-09-16	1	no	no	-0.28914	1.01196	-0.0581847	yes	0.471215	yes	East	no	contact	0.871363	-0.414351	-0.287328	-0.581548	2.70805
ind66	East.2014-09-16	1	no	yes	-0.28914	1.01196	-0.489393	no	0.471215	no	East	no	contact	-0.163767	0.286011	-0.287328	-0.581548	2.70805
ind7	East.2014-09-16	1	no	no	-0.28914	1.01196	-0.78768	no	-0.501162	no	East	no	contact	0.296326	1.51164	-0.287328	-0.581548	2.70805
ind71	East.2014-09-16	1	no	no	-0.28914	1.01196	-2.46275	no	-1.47354	no	East	no	contact	-1.4291	-1.24603	-0.287328	-0.581548	2.70805
ind13	East.2014-09-30	1	no	yes	1.10801	1.01196	0.159955	no	0.471215	no	East	no	contact	0.875772	0.592419	0.308854	-0.581548	2.70805
ind15	East.2014-09-30	1	no	no	1.10801	1.01196	0.731465	no	-0.501162	yes	East	no	contact	-1.30943	-0.939623	-0.287328	-0.581548	2.70805
ind23	East.2014-09-30	1	no	yes	1.10801	1.01196	0.32378	no	-0.501162	no	East	no	contact	-0.274303	-0.326806	-0.287328	-0.581548	2.70805
ind48	East.2014-09-30	1	no	yes	1.10801	1.01196	0.356677	no	0.471215	yes	East	no	contact	-0.504506	1.20524	-0.287328	-0.581548	2.70805
ind52	East.2014-09-30	1	no	no	1.10801	1.01196	0.204607	yes	0.471215	yes	East	no	contact	0.875772	-0.414351	-0.287328	-0.581548	2.70805
ind66	East.2014-09-30	1	no	yes	1.10801	1.01196	-0.307002	no	0.471215	no	East	no	contact	-0.159358	0.286011	-0.287328	-0.581548	2.70805
ind73	East.2014-09-30	1	no	no	1.10801	1.01196	-0.426534	no	-0.501162	no	East	yes	contact	0.415679	0.898827	-0.287328	-0.581548	2.70805
ind7	East.2014-09-30	1	no	no	1.10801	1.01196	-0.442681	no	-0.501162	no	East	no	contact	0.300735	1.51164	-0.287328	-0.581548	2.70805
ind30	East.2014-09-30	1	no	no	1.10801	1.01196	0.0632131	no	0.471215	yes	East	no	contact	-0.389247	-0.0203977	-0.287328	-0.581548	2.70805
ind71	East.2014-09-30	1	no	no	1.10801	1.01196	-2.46104	no	-1.47354	no	East	no	contact	-1.42469	-1.24603	-0.287328	-0.581548	2.70805
ind13	East.2014-10-11	1	no	yes	1.10801	1.01196	0.291524	no	0.471215	no	East	no	contact	0.879236	0.592419	0.582104	-0.502329	2.70805
ind15	East.2014-10-11	1	no	no	1.10801	1.01196	0.764806	no	-0.501162	yes	East	no	contact	-1.30597	-0.939623	-0.287328	-0.502329	2.70805
ind23	East.2014-10-11	1	no	yes	1.10801	1.01196	0.398215	no	-0.501162	no	East	yes	contact	-0.270839	-0.326806	-0.287328	-0.502329	2.70805
ind48	East.2014-10-11	1	no	yes	1.10801	1.01196	0.415407	no	0.471215	yes	East	no	contact	-0.501042	1.20524	-0.287328	-0.502329	2.70805
ind52	East.2014-10-11	1	no	no	1.10801	1.01196	0.33112	yes	0.471215	yes	East	no	contact	0.879236	-0.414351	-0.287328	-0.502329	2.70805
ind66	East.2014-10-11	1	no	yes	1.10801	1.01196	-0.126088	no	0.471215	no	East	yes	contact	-0.155894	0.286011	-0.287328	-0.502329	2.70805
ind73	East.2014-10-11	1	no	no	1.10801	1.01196	-0.256298	no	-0.501162	no	East	no	contact	0.419143	0.898827	-0.287328	-0.502329	2.70805
ind7	East.2014-10-11	1	no	no	1.10801	1.01196	-0.328559	no	-0.501162	no	East	yes	contact	0.304199	1.51164	-0.287328	-0.502329	2.70805
ind30	East.2014-10-11	1	no	no	1.10801	1.01196	0.155486	no	0.471215	yes	East	no	contact	-0.385783	-0.0203977	-0.287328	-0.502329	2.70805
ind71	East.2014-10-11	1	no	no	1.10801	1.01196	-2.47462	no	-1.47354	no	East	no	contact	-1.42123	-1.24603	-0.287328	-0.502329	2.70805
ind13	East.2014-10-15	1	no	yes	1.10801	1.01196	0.343088	no	0.471215	no	East	no	contact	0.880496	0.592419	0.681467	-0.502329	2.70805
ind15	East.2014-10-15	1	no	no	1.10801	1.01196	0.798117	no	-0.501162	yes	East	no	contact	-1.30471	-0.939623	-0.287328	-0.502329	2.70805
ind23	East.2014-10-15	1	no	yes	1.10801	1.01196	0.44985	no	-0.501162	no	East	no	contact	-0.269579	-0.326806	-0.287328	-0.502329	2.70805
ind48	East.2014-10-15	1	no	yes	1.10801	1.01196	0.465779	no	0.471215	yes	East	no	contact	-0.499783	1.20524	-0.287328	-0.502329	2.70805
ind52	East.2014-10-15	1	no	no	1.10801	1.01196	0.381827	yes	0.471215	yes	East	no	contact	0.880496	-0.414351	-0.287328	-0.502329	2.70805
ind66	East.2014-10-15	1	no	yes	1.10801	1.01196	-0.0667561	no	0.471215	no	East	yes	contact	-0.154634	0.286011	-0.287328	-0.502329	2.70805
ind73	East.2014-10-15	1	no	no	1.10801	1.01196	-0.185512	no	-0.501162	no	East	no	contact	0.420403	0.898827	-0.287328	-0.502329	2.70805
ind7	East.2014-10-15	1	no	no	1.10801	1.01196	-0.250228	no	-0.501162	no	East	no	contact	0.305458	1.51164	-0.287328	-0.502329	2.70805
ind30	East.2014-10-15	1	no	no	1.10801	1.01196	0.200944	no	0.471215	yes	East	no	contact	-0.384523	-0.0203977	-0.287328	-0.502329	2.70805
ind71	East.2014-10-15	1	no	no	1.10801	1.01196	-2.47053	no	-1.47354	no	East	no	contact	-1.41997	-1.24603	-0.287328	-0.502329	2.70805
ind52	East.2014-11-02	0	no	no	1.10801	1.01196	0.488662	yes	0.471215	yes	East	no	contact	0.886164	-0.414351	-0.287328	0.834648	2.70805
ind13	East.2014-11-02	1	no	yes	0.828584	1.01196	0.386763	no	0.471215	no	East	no	contact	0.886164	0.592419	1.1286	0.834648	2.70805
ind15	East.2014-11-02	1	no	no	0.828584	1.01196	0.749888	no	-0.501162	yes	East	no	contact	-1.29904	-0.939623	-0.287328	0.834648	2.70805
ind23	East.2014-11-02	1	no	yes	0.828584	1.01196	0.429526	no	-0.501162	no	East	no	contact	-0.26391	-0.326806	-0.287328	0.834648	2.70805
ind48	East.2014-11-02	1	no	yes	0.828584	1.01196	0.437608	no	0.471215	yes	East	no	contact	-0.494114	1.20524	-0.287328	0.834648	2.70805
ind66	East.2014-11-02	1	no	yes	0.828584	1.01196	0.0583543	no	0.471215	no	East	no	contact	-0.148966	0.286011	-0.287328	0.834648	2.70805
ind73	East.2014-11-02	1	no	no	0.828584	1.01196	-0.073158	no	-0.501162	no	East	yes	contact	0.426071	0.898827	-0.287328	0.834648	2.70805
ind7	East.2014-11-02	1	no	no	0.828584	1.01196	-0.192633	no	-0.501162	no	East	no	contact	0.311127	1.51164	-0.287328	0.834648	2.70805
ind30	East.2014-11-02	1	no	no	0.828584	1.01196	0.170057	no	-0.501162	yes	East	no	contact	-0.378855	-0.0203977	-0.287328	0.834648	2.70805
ind71	East.2014-11-02	1	no	no	0.828584	1.01196	-2.47558	no	-1.47354	no	East	no	contact	-1.4143	-1.24603	-0.287328	0.834648	2.70805
ind13	East.2014-11-06	0	no	no	-0.848002	1.01196	-0.141906	no	0.471215	no	East	no	vocal	0.887424	0.592419	1.22797	0.834648	2.70805
ind23	East.2014-11-06	0	no	yes	-0.848002	1.01196	-0.00255571	no	-0.501162	no	East	no	vocal	-0.262651	-0.326806	-0.287328	0.834648	2.70805
ind48	East.2014-11-06	0	no	no	-0.848002	1.01196	-0.00378633	no	0.471215	yes	East	no	vocal	-0.492855	1.20524	-0.287328	0.834648	2.70805
ind52	East.2014-11-06	0	no	no	-0.848002	1.01196	0.37544	yes	0.471215	yes	East	no	vocal	0.887424	-0.414351	-0.287328	0.834648	2.70805
ind66	East.2014-11-06	0	no	no	-0.848002	1.01196	-0.334288	no	0.471215	no	East	no	vocal	-0.147706	0.286011	-0.287328	0.834648	2.70805
ind73	East.2014-11-06	0	no	no	-0.848002	1.01196	-0.661718	no	-0.501162	no	East	yes	vocal	0.427331	0.898827	-0.287328	0.834648	2.70805
ind7	East.2014-11-06	0	no	no	-0.848002	1.01196	-0.91802	no	-0.501162	no	East	no	vocal	0.312386	1.51164	-0.287328	0.834648	2.70805
ind30	East.2014-11-06	0	no	no	-0.848002	1.01196	0.148294	no	-0.501162	yes	East	no	vocal	-0.377595	-0.0203977	-0.287328	0.834648	2.70805
ind15	East.2014-11-06	1	no	no	-1.12743	1.01196	0.89744	no	-0.501162	yes	East	no	vocal	-1.29778	-0.939623	-0.287328	0.834648	2.70805
ind71	East.2014-11-06	1	no	no	-1.12743	1.01196	-2.49678	no	-1.47354	no	East	no	vocal	-1.41304	-1.24603	-0.287328	0.834648	2.70805
ind30	East.2014-11-12	0	no	no	1.10801	1.01196	0.208668	no	-0.501162	yes	East	no	vocal	-0.375706	-0.0203977	-0.287328	0.834648	2.70805
ind13	East.2014-11-12	1	no	no	0.828584	1.01196	0.47325	no	0.471215	no	East	no	vocal	0.889313	0.592419	1.37701	0.834648	2.70805
ind15	East.2014-11-12	1	no	no	0.828584	1.01196	0.814137	no	-0.501162	yes	East	no	vocal	-1.29589	-0.939623	-0.287328	0.834648	2.70805
ind23	East.2014-11-12	1	no	yes	0.828584	1.01196	0.611384	no	-0.501162	no	East	no	vocal	-0.260761	-0.326806	-0.287328	0.834648	2.70805
ind48	East.2014-11-12	1	no	yes	0.828584	1.01196	0.590417	no	0.471215	yes	East	no	vocal	-0.490965	1.20524	-0.287328	0.834648	2.70805
ind52	East.2014-11-12	1	no	no	0.828584	1.01196	0.566587	yes	0.471215	yes	East	no	vocal	0.889313	-0.414351	-0.287328	0.834648	2.70805
ind66	East.2014-11-12	1	no	no	0.828584	1.01196	0.192927	no	0.471215	no	East	yes	vocal	-0.145817	0.286011	-0.287328	0.834648	2.70805
ind73	East.2014-11-12	1	no	no	0.828584	1.01196	0.124993	no	-0.501162	no	East	no	vocal	0.42922	0.898827	-0.287328	0.834648	2.70805
ind7	East.2014-11-12	1	no	no	0.828584	1.01196	-0.0262373	no	-0.501162	no	East	no	vocal	0.314276	1.51164	-0.287328	0.834648	2.70805
ind71	East.2014-11-12	1	no	no	0.828584	1.01196	-2.46612	no	-1.47354	no	East	no	vocal	-1.41115	-1.24603	-0.287328	0.834648	2.70805
ind13	East.2014-11-29	0	no	no	-0.848002	1.01196	-0.139431	no	0.471215	no	East	no	vocal	0.894667	0.592419	1.79931	0.834648	2.70805
ind23	East.2014-11-29	0	no	yes	-0.848002	1.01196	0.10336	no	-0.501162	no	East	no	vocal	-0.255408	-0.326806	-0.287328	0.834648	2.70805
ind48	East.2014-11-29	0	no	no	-0.848002	1.01196	0.105087	no	0.471215	yes	East	no	vocal	-0.485612	1.20524	-0.287328	0.834648	2.70805
ind52	East.2014-11-29	0	no	no	-0.848002	1.01196	0.424083	yes	0.471215	yes	East	no	vocal	0.894667	-0.414351	-0.287328	0.834648	2.70805
ind66	East.2014-11-29	0	no	no	-0.848002	1.01196	0.0306381	no	0.471215	no	East	no	vocal	-0.140463	0.286011	-0.287328	0.834648	2.70805
ind73	East.2014-11-29	0	no	no	-0.848002	1.01196	-0.339823	no	-0.501162	no	East	no	vocal	0.434574	0.898827	-0.287328	0.834648	2.70805
ind7	East.2014-11-29	0	no	no	-0.848002	1.01196	-0.652986	no	-0.501162	no	East	no	vocal	0.31963	1.51164	-0.287328	0.834648	2.70805
ind30	East.2014-11-29	0	no	no	-0.848002	1.01196	-0.220772	no	-0.501162	yes	East	no	vocal	-0.370352	-0.0203977	-0.287328	0.834648	2.70805
ind15	East.2014-11-29	1	no	no	-1.12743	1.01196	0.648897	no	-0.501162	yes	East	no	vocal	-1.29054	-0.939623	-0.287328	0.834648	2.70805
ind71	East.2014-11-29	1	no	no	-1.12743	1.01196	-2.47779	no	-1.47354	no	East	no	vocal	-1.4058	-1.24603	-0.287328	0.834648	2.70805
ind13	East.2014-12-06	0	no	no	-1.40686	0.36562	-0.00870387	no	0.471215	no	East	no	vocal	0.896871	0.592419	1.97319	0.774657	2.70805
ind15	East.2014-12-06	0	no	no	-1.40686	0.36562	1.05677	no	-0.501162	yes	East	no	vocal	-1.28833	-0.939623	-0.287328	0.774657	2.70805
ind23	East.2014-12-06	0	no	yes	-1.40686	0.36562	0.168007	no	-0.501162	no	East	no	vocal	-0.253203	-0.326806	-0.287328	0.774657	2.70805
ind48	East.2014-12-06	0	no	no	-1.40686	0.36562	0.139415	no	0.471215	yes	East	no	vocal	-0.483407	1.20524	-0.287328	0.774657	2.70805
ind52	East.2014-12-06	0	no	no	-1.40686	0.36562	0.587667	yes	0.471215	yes	East	no	vocal	0.896871	-0.414351	-0.287328	0.774657	2.70805
ind66	East.2014-12-06	0	no	no	-1.40686	0.36562	0.298865	no	0.471215	no	East	no	vocal	-0.138259	0.286011	-0.287328	0.774657	2.70805
ind73	East.2014-12-06	0	no	no	-1.40686	0.36562	-0.176423	no	-0.501162	no	East	no	vocal	0.436778	0.898827	-0.287328	0.774657	2.70805
ind7	East.2014-12-06	0	no	no	-1.40686	0.36562	-0.546298	no	-0.501162	no	East	no	vocal	0.321834	1.51164	-0.287328	0.774657	2.70805
ind30	East.2014-12-06	0	no	no	-1.40686	0.36562	-0.222963	no	-0.501162	yes	East	no	vocal	-0.368148	-0.0203977	-0.287328	0.774657	2.70805
ind71	East.2014-12-06	0	no	no	-1.40686	0.36562	-2.49491	no	-1.47354	no	East	no	vocal	-1.40359	-1.24603	-0.287328	0.774657	2.70805
ind13	East.2014-12-25	0	no	no	-1.12743	-0.280723	0.0582916	no	0.471215	no	East	no	vocal	0.902855	0.592419	2.44517	0.774657	2.70805
ind15	East.2014-12-25	0	no	no	-1.12743	-0.280723	1.04033	no	-0.501162	yes	East	no	vocal	-1.28235	-0.939623	-0.287328	0.774657	2.70805
ind23	East.2014-12-25	0	no	yes	-1.12743	-0.280723	0.461453	no	-0.501162	no	East	no	vocal	-0.24722	-0.326806	-0.287328	0.774657	2.70805
ind48	East.2014-12-25	0	no	no	-1.12743	-0.280723	0.417548	no	0.471215	yes	East	no	vocal	-0.477424	1.20524	-0.287328	0.774657	2.70805
ind66	East.2014-12-25	0	no	no	-1.12743	-0.280723	0.390692	no	-0.501162	no	East	no	vocal	-0.132275	0.286011	-0.287328	0.774657	2.70805
ind73	East.2014-12-25	0	no	no	-1.12743	-0.280723	0.037734	no	-0.501162	no	East	no	vocal	0.442762	0.898827	-0.287328	0.774657	2.70805
ind7	East.2014-12-25	0	no	no	-1.12743	-0.280723	-0.337049	no	-0.501162	no	East	no	vocal	0.327817	1.51164	-0.287328	0.774657	2.70805
ind30	East.2014-12-25	0	no	no	-1.12743	-0.280723	-0.109355	no	-0.501162	yes	East	no	vocal	-0.362164	-0.0203977	-0.287328	0.774657	2.70805
ind71	East.2014-12-25	0	no	no	-1.12743	-0.280723	-2.49612	no	-1.47354	no	East	no	vocal	-1.39761	-1.24603	-0.287328	0.774657	2.70805
ind52	East.2014-12-25	1	no	no	-1.40686	-0.280723	0.432698	yes	0.471215	no	East	no	vocal	0.902855	-0.414351	-0.287328	0.774657	2.70805
ind52	East.2015-01-02	0	no	no	1.10801	1.01196	0.588515	yes	0.471215	no	East	no	contact	0.905374	-0.414351	-0.287328	0.714667	2.70805
ind13	East.2015-01-02	1	no	no	0.828584	1.01196	0.465083	no	0.471215	no	East	no	contact	0.905374	0.592419	2.6439	0.714667	2.70805
ind15	East.2015-01-02	1	no	no	0.828584	1.01196	0.693074	no	-0.501162	yes	East	no	contact	-1.27983	-0.939623	-0.287328	0.714667	2.70805
ind23	East.2015-01-02	1	no	yes	0.828584	1.01196	0.564002	no	-0.501162	no	East	no	contact	-0.244701	-0.326806	-0.287328	0.714667	2.70805
ind48	East.2015-01-02	1	no	yes	0.828584	1.01196	0.597281	no	0.471215	yes	East	yes	contact	-0.474904	1.20524	-0.287328	0.714667	2.70805
ind66	East.2015-01-02	1	no	no	0.828584	1.01196	0.361225	no	-0.501162	no	East	no	contact	-0.129756	0.286011	-0.287328	0.714667	2.70805
ind73	East.2015-01-02	1	no	no	0.828584	1.01196	0.350251	no	-0.501162	no	East	no	contact	0.445281	0.898827	-0.287328	0.714667	2.70805
ind7	East.2015-01-02	1	no	no	0.828584	1.01196	0.224767	no	-0.501162	no	East	no	contact	0.330337	1.51164	-0.287328	0.714667	2.70805
ind30	East.2015-01-02	1	no	no	0.828584	1.01196	0.0862344	no	-0.501162	yes	East	no	contact	-0.359645	-0.0203977	-0.287328	0.714667	2.70805
ind71	East.2015-01-02	1	no	no	0.828584	1.01196	-2.46922	no	-1.47354	no	East	no	contact	-1.39509	-1.24603	-0.287328	0.714667	2.70805
ind13	East.2015-01-05	0	no	no	-0.848002	0.36562	-0.170635	no	0.471215	no	East	no	contact	0.906319	0.592419	2.71842	0.714667	2.70805
ind15	East.2015-01-05	0	no	no	-0.848002	0.36562	0.580457	no	-0.501162	yes	East	no	contact	-1.27889	-0.939623	-0.287328	0.714667	2.70805
ind23	East.2015-01-05	0	no	no	-0.848002	0.36562	0.021625	no	-0.501162	no	East	no	contact	-0.243756	-0.326806	-0.287328	0.714667	2.70805
ind48	East.2015-01-05	0	no	no	-0.848002	0.36562	0.0113883	no	0.471215	yes	East	no	contact	-0.47396	1.20524	-0.287328	0.714667	2.70805
ind66	East.2015-01-05	0	no	no	-0.848002	0.36562	0.11102	no	-0.501162	no	East	no	contact	-0.128811	0.286011	-0.287328	0.714667	2.70805
ind73	East.2015-01-05	0	no	no	-0.848002	0.36562	-0.273779	no	-0.501162	no	East	no	contact	0.446226	0.898827	-0.287328	0.714667	2.70805
ind7	East.2015-01-05	0	no	no	-0.848002	0.36562	-0.535198	no	-0.501162	no	East	no	contact	0.331281	1.51164	-0.287328	0.714667	2.70805
ind30	East.2015-01-05	0	no	no	-0.848002	0.36562	-0.360651	no	-0.501162	yes	East	no	contact	-0.3587	-0.0203977	-0.287328	0.714667	2.70805
ind52	East.2015-01-05	1	no	no	-1.12743	0.36562	0.0526512	yes	0.471215	no	East	no	contact	0.906319	-0.414351	-0.287328	0.714667	2.70805
ind71	East.2015-01-05	1	no	no	-1.12743	0.36562	-2.48438	no	-1.47354	no	East	no	contact	-1.39415	-1.24603	-0.287328	0.714667	2.70805
ind13	East.2015-01-09	1	no	no	1.10801	-2.21975	0.728633	no	0.471215	no	East	no	contact	0.907578	0.592419	2.81779	0.714667	2.70805
ind15	East.2015-01-09	1	no	no	1.10801	-2.21975	0.612405	no	-0.501162	yes	East	no	contact	-1.27763	-0.939623	-0.287328	0.714667	2.70805
ind23	East.2015-01-09	1	no	yes	1.10801	-2.21975	0.838526	no	-0.501162	no	East	no	contact	-0.242496	-0.326806	-0.287328	0.714667	2.70805
ind48	East.2015-01-09	1	no	yes	1.10801	-2.21975	0.899534	no	0.471215	yes	East	no	contact	-0.4727	1.20524	-0.287328	0.714667	2.70805
ind52	East.2015-01-09	1	no	no	1.10801	-2.21975	0.590669	yes	0.471215	no	East	no	contact	0.907578	-0.414351	-0.287328	0.714667	2.70805
ind66	East.2015-01-09	1	no	no	1.10801	-2.21975	0.424585	no	-0.501162	no	East	no	contact	-0.127552	0.286011	-0.287328	0.714667	2.70805
ind73	East.2015-01-09	1	no	no	1.10801	-2.21975	0.670326	no	-0.501162	no	East	no	contact	0.447486	0.898827	-0.287328	0.714667	2.70805
ind7	East.2015-01-09	1	no	no	1.10801	-2.21975	0.634218	no	-0.501162	no	East	no	contact	0.332541	1.51164	-0.287328	0.714667	2.70805
ind30	East.2015-01-09	1	no	no	1.10801	-2.21975	0.30738	no	-0.501162	yes	East	no	contact	-0.357441	-0.0203977	-0.287328	0.714667	2.70805
ind71	East.2015-01-09	1	no	no	1.10801	-2.21975	-2.46252	no	-1.47354	no	East	no	contact	-1.39289	-1.24603	-0.287328	0.714667	2.70805
ind13	East.2015-01-12	1	no	no	1.10801	1.01196	0.489421	no	0.471215	no	East	no	contact	0.908523	0.592419	2.89231	0.714667	2.70805
ind15	East.2015-01-12	1	no	no	1.10801	1.01196	0.748797	no	-0.501162	yes	East	no	contact	-1.27668	-0.939623	-0.287328	0.714667	2.70805
ind23	East.2015-01-12	1	no	yes	1.10801	1.01196	0.645702	no	-0.501162	no	East	no	contact	-0.241551	-0.326806	-0.287328	0.714667	2.70805
ind48	East.2015-01-12	1	no	yes	1.10801	1.01196	0.678919	no	0.471215	yes	East	no	contact	-0.471755	1.20524	-0.287328	0.714667	2.70805
ind52	East.2015-01-12	1	no	no	1.10801	1.01196	0.635126	yes	0.471215	no	East	no	contact	0.908523	-0.414351	-0.287328	0.714667	2.70805
ind66	East.2015-01-12	1	no	no	1.10801	1.01196	0.409962	no	-0.501162	no	East	no	contact	-0.126607	0.286011	-0.287328	0.714667	2.70805
ind73	East.2015-01-12	1	no	no	1.10801	1.01196	0.40506	no	-0.501162	no	East	no	contact	0.44843	0.898827	-0.287328	0.714667	2.70805
ind7	East.2015-01-12	1	no	no	1.10801	1.01196	0.257652	no	-0.501162	no	East	no	contact	0.333486	1.51164	-0.287328	0.714667	2.70805
ind30	East.2015-01-12	1	no	no	1.10801	1.01196	0.128719	no	-0.501162	yes	East	no	contact	-0.356496	-0.0203977	-0.287328	0.714667	2.70805
ind71	East.2015-01-12	1	no	no	1.10801	1.01196	-2.48112	no	-1.47354	no	East	no	contact	-1.39194	-1.24603	-0.287328	0.714667	2.70805
ind13	East.2015-01-15	1	no	no	1.10801	1.01196	0.481678	yes	0.471215	no	East	no	contact	0.909468	0.592419	2.96683	0.714667	2.70805
ind15	East.2015-01-15	1	no	no	1.10801	1.01196	0.748623	no	-0.501162	yes	East	no	contact	-1.27574	-0.939623	-0.287328	0.714667	2.70805
ind23	East.2015-01-15	1	no	yes	1.10801	1.01196	0.641934	no	-0.501162	no	East	no	contact	-0.240607	-0.326806	-0.287328	0.714667	2.70805
ind48	East.2015-01-15	1	no	yes	1.10801	1.01196	0.671513	no	0.471215	yes	East	no	contact	-0.47081	1.20524	-0.287328	0.714667	2.70805
ind52	East.2015-01-15	1	no	no	1.10801	1.01196	0.636187	yes	0.471215	no	East	no	contact	0.909468	-0.414351	-0.287328	0.714667	2.70805
ind66	East.2015-01-15	1	no	no	1.10801	1.01196	0.418413	no	-0.501162	no	East	no	contact	-0.125662	0.286011	-0.287328	0.714667	2.70805
ind73	East.2015-01-15	1	no	no	1.10801	1.01196	0.398865	no	-0.501162	no	East	no	contact	0.449375	0.898827	-0.287328	0.714667	2.70805
ind7	East.2015-01-15	1	no	no	1.10801	1.01196	0.275938	no	-0.501162	no	East	no	contact	0.334431	1.51164	-0.287328	0.714667	2.70805
ind30	East.2015-01-15	1	no	no	1.10801	1.01196	0.128851	no	-0.501162	yes	East	no	contact	-0.355551	-0.0203977	-0.287328	0.714667	2.70805
ind71	East.2015-01-15	1	no	no	1.10801	1.01196	-2.47872	no	-1.47354	no	East	no	contact	-1.391	-1.24603	-0.287328	0.714667	2.70805
ind13	East.2015-01-17	0	no	no	0.549153	1.01196	0.309717	yes	0.471215	no	East	no	vocal	0.910098	0.592419	3.01651	0.714667	2.70805
ind66	East.2015-01-17	0	no	no	0.549153	1.01196	0.279726	no	-0.501162	no	East	no	vocal	-0.125032	0.286011	-0.287328	0.714667	2.70805
ind73	East.2015-01-17	0	no	no	0.549153	1.01196	0.243339	no	-0.501162	no	East	no	vocal	0.450005	0.898827	-0.287328	0.714667	2.70805
ind15	East.2015-01-17	1	no	no	0.269722	1.01196	0.766072	no	-0.501162	yes	East	no	vocal	-1.27511	-0.939623	-0.287328	0.714667	2.70805
ind23	East.2015-01-17	1	no	yes	0.269722	1.01196	0.590802	no	-0.501162	no	East	no	vocal	-0.239977	-0.326806	-0.287328	0.714667	2.70805
ind48	East.2015-01-17	1	no	yes	0.269722	1.01196	0.627556	no	0.471215	yes	East	no	vocal	-0.470181	1.20524	-0.287328	0.714667	2.70805
ind52	East.2015-01-17	1	no	no	0.269722	1.01196	0.584121	yes	0.471215	no	East	no	vocal	0.910098	-0.414351	-0.287328	0.714667	2.70805
ind7	East.2015-01-17	1	no	no	0.269722	1.01196	-0.0201027	no	-0.501162	no	East	no	vocal	0.33506	1.51164	-0.287328	0.714667	2.70805
ind30	East.2015-01-17	1	no	no	0.269722	1.01196	0.00930061	no	-0.501162	yes	East	no	vocal	-0.354921	-0.0203977	-0.287328	0.714667	2.70805
ind71	East.2015-01-17	1	no	no	0.269722	1.01196	-2.48255	no	-1.47354	no	East	no	vocal	-1.39037	-1.24603	-0.287328	0.714667	2.70805
ind48	East.2015-01-18	0	no	yes	-0.0097091	1.01196	0.947814	no	0.471215	yes	East	no	contact	-0.469866	1.20524	-0.287328	0.714667	2.70805
ind66	East.2015-01-18	0	no	no	-0.0097091	1.01196	0.658279	no	-0.501162	no	East	no	contact	-0.124717	0.286011	-0.287328	0.714667	2.70805
ind73	East.2015-01-18	0	no	no	-0.0097091	1.01196	0.538993	no	-0.501162	no	East	no	contact	0.45032	0.898827	-0.287328	0.714667	2.70805
ind30	East.2015-01-18	0	no	no	-0.0097091	1.01196	0.244972	no	-0.501162	yes	East	no	contact	-0.354606	-0.0203977	-0.287328	0.714667	2.70805
ind71	East.2015-01-18	0	no	no	-0.0097091	1.01196	-2.48528	no	-1.47354	no	East	no	contact	-1.39005	-1.24603	-0.287328	0.714667	2.70805
ind13	East.2015-01-18	1	no	no	-0.28914	1.01196	0.512273	yes	0.471215	no	East	no	contact	0.910413	0.592419	3.04135	0.714667	2.70805
ind15	East.2015-01-18	1	no	no	-0.28914	1.01196	1.05043	no	-0.501162	yes	East	no	contact	-1.27479	-0.939623	-0.287328	0.714667	2.70805
ind23	East.2015-01-18	1	no	yes	-0.28914	1.01196	0.699689	no	-0.501162	no	East	no	contact	-0.239662	-0.326806	-0.287328	0.714667	2.70805
ind52	East.2015-01-18	1	no	no	-0.28914	1.01196	0.854312	yes	0.471215	no	East	no	contact	0.910413	-0.414351	-0.287328	0.714667	2.70805
ind7	East.2015-01-18	1	no	no	-0.28914	1.01196	0.250439	no	-0.501162	no	East	no	contact	0.335375	1.51164	-0.287328	0.714667	2.70805
ind13	East.2015-01-23	1	no	no	1.10801	1.01196	0.472186	yes	0.471215	no	East	yes	contact	0.911987	0.592419	3.16556	0.714667	2.70805
ind15	East.2015-01-23	1	no	no	1.10801	1.01196	0.767977	no	-0.501162	yes	East	no	contact	-1.27322	-0.939623	-0.287328	0.714667	2.70805
ind23	East.2015-01-23	1	no	yes	1.10801	1.01196	0.684077	no	-0.501162	no	East	no	contact	-0.238087	-0.326806	-0.287328	0.714667	2.70805
ind48	East.2015-01-23	1	no	yes	1.10801	1.01196	0.705761	no	0.471215	yes	East	no	contact	-0.468291	1.20524	-0.287328	0.714667	2.70805
ind52	East.2015-01-23	1	no	no	1.10801	1.01196	0.674945	yes	0.471215	no	East	no	contact	0.911987	-0.414351	-0.287328	0.714667	2.70805
ind66	East.2015-01-23	1	no	no	1.10801	1.01196	0.407098	no	-0.501162	no	East	no	contact	-0.123143	0.286011	-0.287328	0.714667	2.70805
ind73	East.2015-01-23	1	no	no	1.10801	1.01196	0.430673	no	-0.501162	no	East	no	contact	0.451894	0.898827	-0.287328	0.714667	2.70805
ind7	East.2015-01-23	1	no	no	1.10801	1.01196	0.29739	no	-0.501162	no	East	no	contact	0.33695	1.51164	-0.287328	0.714667	2.70805
ind30	East.2015-01-23	1	no	no	1.10801	1.01196	0.173312	no	-0.501162	yes	East	no	contact	-0.353032	-0.0203977	-0.287328	0.714667	2.70805
ind71	East.2015-01-23	1	no	no	1.10801	1.01196	-2.48285	no	-1.47354	no	East	no	contact	-1.38848	-1.24603	-0.287328	0.714667	2.70805
ind13	East.2015-02-07	0	no	no	-1.40686	1.01196	0.0801827	yes	0.471215	no	East	no	contact	0.916711	0.592419	3.53817	0.257541	2.70805
ind15	East.2015-02-07	0	no	no	-1.40686	1.01196	1.05116	no	-0.501162	yes	East	no	contact	-1.26849	-0.939623	-0.287328	0.257541	2.70805
ind23	East.2015-02-07	0	no	yes	-1.40686	1.01196	0.468961	no	-0.501162	no	East	no	contact	-0.233364	-0.326806	-0.287328	0.257541	2.70805
ind48	East.2015-02-07	0	no	no	-1.40686	1.01196	0.385551	no	0.471215	yes	East	no	contact	-0.463567	1.20524	-0.287328	0.257541	2.70805
ind52	East.2015-02-07	0	no	no	-1.40686	1.01196	0.846969	yes	0.471215	no	East	no	contact	0.916711	-0.414351	-0.287328	0.257541	2.70805
ind66	East.2015-02-07	0	no	no	-1.40686	1.01196	0.3828	no	-0.501162	no	East	no	contact	-0.118419	0.286011	-0.287328	0.257541	2.70805
ind73	East.2015-02-07	0	no	no	-1.40686	1.01196	-0.0139731	no	-0.501162	no	East	no	contact	0.456618	0.898827	-0.287328	0.257541	2.70805
ind7	East.2015-02-07	0	no	no	-1.40686	1.01196	-0.263539	no	-0.501162	no	East	no	contact	0.341674	1.51164	-0.287328	0.257541	2.70805
ind30	East.2015-02-07	0	no	no	-1.40686	1.01196	-0.124268	no	-0.501162	yes	East	no	contact	-0.348308	-0.0203977	-0.287328	0.257541	2.70805
ind71	East.2015-02-07	0	no	no	-1.40686	1.01196	-2.51574	no	-1.47354	no	East	no	contact	-1.38375	-1.24603	-0.287328	0.257541	2.70805
ind66	East.2015-02-11	0	no	no	0.549153	1.01196	0.652744	no	-0.501162	no	East	no	vocal	-0.117159	0.286011	-0.287328	0.257541	2.70805
ind7	East.2015-02-11	0	no	no	0.549153	1.01196	0.577997	no	-0.501162	no	East	no	vocal	0.342933	1.51164	-0.287328	0.257541	2.70805
ind71	East.2015-02-11	0	no	no	0.549153	1.01196	-2.49193	no	-1.47354	no	East	no	vocal	-1.38249	-1.24603	-0.287328	0.257541	2.70805
ind13	East.2015-02-11	1	no	no	0.269722	1.01196	0.553403	yes	0.471215	no	East	no	vocal	0.917971	0.592419	3.63754	0.257541	2.70805
ind15	East.2015-02-11	1	no	no	0.269722	1.01196	1.157	no	-0.501162	yes	East	no	vocal	-1.26723	-0.939623	-0.287328	0.257541	2.70805
ind23	East.2015-02-11	1	no	yes	0.269722	1.01196	1.04784	no	-0.501162	no	East	no	vocal	-0.232104	-0.326806	-0.287328	0.257541	2.70805
ind48	East.2015-02-11	1	no	yes	0.269722	1.01196	1.06321	no	0.471215	yes	East	no	vocal	-0.462308	1.20524	-0.287328	0.257541	2.70805
ind52	East.2015-02-11	1	no	no	0.269722	1.01196	1.02017	yes	0.471215	no	East	no	vocal	0.917971	-0.414351	-0.287328	0.257541	2.70805
ind73	East.2015-02-11	1	no	no	0.269722	1.01196	0.553822	no	-0.501162	no	East	no	vocal	0.457878	0.898827	-0.287328	0.257541	2.70805
ind30	East.2015-02-11	1	no	no	0.269722	1.01196	0.477576	no	-0.501162	yes	East	no	vocal	-0.347048	-0.0203977	-0.287328	0.257541	2.70805
ind66	East.2015-02-13	0	no	no	1.10801	1.01196	0.479881	no	-0.501162	no	East	no	vocal	-0.11653	0.286011	-0.287328	0.257541	2.70805
ind13	East.2015-02-13	1	no	no	0.828584	1.01196	0.463621	yes	0.471215	no	East	no	vocal	0.9186	0.592419	3.68722	0.257541	2.70805
ind15	East.2015-02-13	1	no	no	0.828584	1.01196	0.845544	no	-0.501162	yes	East	no	vocal	-1.2666	-0.939623	-0.287328	0.257541	2.70805
ind23	East.2015-02-13	1	no	yes	0.828584	1.01196	0.783145	no	-0.501162	no	East	no	vocal	-0.231474	-0.326806	-0.287328	0.257541	2.70805
ind48	East.2015-02-13	1	no	yes	0.828584	1.01196	0.810546	no	0.471215	yes	East	no	vocal	-0.461678	1.20524	-0.287328	0.257541	2.70805
ind52	East.2015-02-13	1	no	no	0.828584	1.01196	0.727279	yes	0.471215	no	East	no	vocal	0.9186	-0.414351	-0.287328	0.257541	2.70805
ind73	East.2015-02-13	1	no	no	0.828584	1.01196	0.426287	no	-0.501162	no	East	no	vocal	0.458508	0.898827	-0.287328	0.257541	2.70805
ind7	East.2015-02-13	1	no	no	0.828584	1.01196	0.380294	no	-0.501162	no	East	no	vocal	0.343563	1.51164	-0.287328	0.257541	2.70805
ind30	East.2015-02-13	1	no	no	0.828584	1.01196	0.310607	no	-0.501162	yes	East	no	vocal	-0.346418	-0.0203977	-0.287328	0.257541	2.70805
ind71	East.2015-02-13	1	no	no	0.828584	1.01196	-2.48976	no	-1.47354	no	East	no	vocal	-1.38186	-1.24603	-0.287328	0.257541	2.70805
ind13	East.2015-02-15	0	no	no	-1.40686	0.36562	0.0637647	yes	0.471215	no	East	no	vocal	0.91923	0.592419	3.7369	0.257541	2.70805
ind15	East.2015-02-15	0	no	no	-1.40686	0.36562	0.970171	no	-0.501162	yes	East	no	vocal	-1.26597	-0.939623	-0.287328	0.257541	2.70805
ind23	East.2015-02-15	0	no	yes	-1.40686	0.36562	0.431755	no	-0.501162	no	East	no	vocal	-0.230844	-0.326806	-0.287328	0.257541	2.70805
ind48	East.2015-02-15	0	no	no	-1.40686	0.36562	0.343583	no	0.471215	yes	East	no	vocal	-0.461048	1.20524	-0.287328	0.257541	2.70805
ind52	East.2015-02-15	0	no	no	-1.40686	0.36562	0.860701	yes	0.471215	no	East	no	vocal	0.91923	-0.414351	-0.287328	0.257541	2.70805
ind66	East.2015-02-15	0	no	no	-1.40686	0.36562	0.3475	no	-0.501162	no	East	no	vocal	-0.1159	0.286011	-0.287328	0.257541	2.70805
ind73	East.2015-02-15	0	no	no	-1.40686	0.36562	-0.0507313	no	-0.501162	no	East	no	vocal	0.459137	0.898827	-0.287328	0.257541	2.70805
ind7	East.2015-02-15	0	no	no	-1.40686	0.36562	-0.271939	no	-0.501162	no	East	no	vocal	0.344193	1.51164	-0.287328	0.257541	2.70805
ind30	East.2015-02-15	0	no	no	-1.40686	0.36562	-0.123235	no	-0.501162	yes	East	no	vocal	-0.345789	-0.0203977	-0.287328	0.257541	2.70805
ind71	East.2015-02-15	0	no	no	-1.40686	0.36562	-2.5121	no	-1.47354	no	East	no	vocal	-1.38123	-1.24603	-0.287328	0.257541	2.70805
ind13	East.2015-02-27	0	no	no	-0.848002	1.01196	-0.0764955	yes	0.471215	no	East	no	vocal	0.923009	0.592419	-0.287328	0.257541	2.70805
ind15	East.2015-02-27	0	no	no	-0.848002	1.01196	0.519208	no	-0.501162	yes	East	no	vocal	-1.2622	-0.939623	-0.287328	0.257541	2.70805
ind23	East.2015-02-27	0	no	yes	-0.848002	1.01196	0.174158	no	-0.501162	no	East	no	vocal	-0.227065	-0.326806	-0.287328	0.257541	2.70805
ind48	East.2015-02-27	0	no	no	-0.848002	1.01196	0.0922156	no	0.471215	yes	East	no	vocal	-0.457269	1.20524	-0.287328	0.257541	2.70805
ind66	East.2015-02-27	0	no	no	-0.848002	1.01196	0.167235	no	-0.501162	no	East	no	vocal	-0.112121	0.286011	-0.287328	0.257541	2.70805
ind73	East.2015-02-27	0	no	no	-0.848002	1.01196	-0.150454	no	-0.501162	no	East	no	vocal	0.462916	0.898827	-0.287328	0.257541	2.70805
ind7	East.2015-02-27	0	no	no	-0.848002	1.01196	-0.326127	no	-0.501162	no	East	no	vocal	0.347972	1.51164	-0.287328	0.257541	2.70805
ind30	East.2015-02-27	0	no	no	-0.848002	1.01196	-0.271139	no	-0.501162	yes	East	no	vocal	-0.34201	-0.0203977	-0.287328	0.257541	2.70805
ind52	East.2015-02-27	1	no	no	-1.12743	1.01196	0.277542	yes	0.471215	no	East	no	vocal	0.923009	-0.414351	-0.287328	0.257541	2.70805
ind71	East.2015-02-27	1	no	no	-1.12743	1.01196	-2.50497	no	-1.47354	no	East	no	vocal	-1.37745	-1.24603	-0.287328	0.257541	2.70805
ind13	East.2015-03-05	0	no	no	0.269722	1.01196	0.259289	yes	0.471215	no	East	no	vocal	0.924899	0.592419	-0.287328	-0.199584	2.70805
ind66	East.2015-03-05	0	no	no	0.269722	1.01196	0.272573	no	-0.501162	no	East	no	vocal	-0.110231	0.286011	-0.287328	-0.199584	2.70805
ind73	East.2015-03-05	0	no	no	0.269722	1.01196	0.236579	no	-0.501162	no	East	no	vocal	0.464806	0.898827	-0.287328	-0.199584	2.70805
ind7	East.2015-03-05	0	no	no	0.269722	1.01196	0.17778	no	-0.501162	no	East	no	vocal	0.349862	1.51164	-0.287328	-0.199584	2.70805
ind15	East.2015-03-05	1	no	no	-0.0097091	1.01196	0.847339	no	-0.501162	yes	East	no	vocal	-1.26031	-0.939623	-0.287328	-0.199584	2.70805
ind23	East.2015-03-05	1	no	yes	-0.0097091	1.01196	0.749055	no	-0.501162	no	East	no	vocal	-0.225176	-0.326806	-0.287328	-0.199584	2.70805
ind48	East.2015-03-05	1	no	yes	-0.0097091	1.01196	0.726205	no	0.471215	yes	East	no	vocal	-0.45538	1.20524	-0.287328	-0.199584	2.70805
ind52	East.2015-03-05	1	no	no	-0.0097091	1.01196	0.772954	yes	0.471215	no	East	no	vocal	0.924899	-0.414351	-0.287328	-0.199584	2.70805
ind30	East.2015-03-05	1	no	no	-0.0097091	1.01196	0.205619	no	-0.501162	yes	East	no	vocal	-0.34012	-0.0203977	-0.287328	-0.199584	2.70805
ind71	East.2015-03-05	1	no	no	-0.0097091	1.01196	-2.49561	no	-1.47354	no	East	no	vocal	-1.37557	-1.24603	-0.287328	-0.199584	2.70805
ind13	East.2015-03-13	0	no	no	-1.40686	1.01196	0.177288	yes	0.471215	no	East	no	vocal	0.927418	0.592419	-0.287328	-0.199584	2.70805
ind15	East.2015-03-13	0	no	no	-1.40686	1.01196	0.95434	no	-0.501162	yes	East	no	vocal	-1.25779	-0.939623	-0.287328	-0.199584	2.70805
ind23	East.2015-03-13	0	no	yes	-1.40686	1.01196	0.529848	no	-0.501162	no	East	no	vocal	-0.222656	-0.326806	-0.287328	-0.199584	2.70805
ind48	East.2015-03-13	0	no	no	-1.40686	1.01196	0.409346	no	0.471215	yes	East	no	vocal	-0.45286	1.20524	-0.287328	-0.199584	2.70805
ind52	East.2015-03-13	0	no	no	-1.40686	1.01196	0.954284	yes	0.471215	no	East	no	vocal	0.927418	-0.414351	-0.287328	-0.199584	2.70805
ind66	East.2015-03-13	0	no	no	-1.40686	1.01196	0.431197	no	-0.501162	no	East	no	vocal	-0.107712	0.286011	-0.287328	-0.199584	2.70805
ind73	East.2015-03-13	0	no	no	-1.40686	1.01196	0.0587009	no	-0.501162	no	East	yes	vocal	0.467325	0.898827	-0.287328	-0.199584	2.70805
ind7	East.2015-03-13	0	no	no	-1.40686	1.01196	-0.118616	no	-0.501162	no	East	no	vocal	0.352381	1.51164	-0.287328	-0.199584	2.70805
ind30	East.2015-03-13	0	no	no	-1.40686	1.01196	0.0624862	no	-0.501162	yes	East	no	vocal	-0.337601	-0.0203977	-0.287328	-0.199584	2.70805
ind71	East.2015-03-13	0	no	no	-1.40686	1.01196	-2.51283	no	-1.47354	no	East	no	vocal	-1.37305	-1.24603	-0.287328	-0.199584	2.70805
ind13	East.2015-03-16	1	no	no	1.10801	1.01196	0.574341	yes	0.471215	no	East	no	contact	0.928363	0.592419	-0.287328	-0.199584	2.70805
ind15	East.2015-03-16	1	no	no	1.10801	1.01196	0.897213	no	-0.501162	yes	East	no	contact	-1.25684	-0.939623	-0.287328	-0.199584	2.70805
ind23	East.2015-03-16	1	no	yes	1.10801	1.01196	0.866389	no	-0.501162	no	East	no	contact	-0.221712	-0.326806	-0.287328	-0.199584	2.70805
ind48	East.2015-03-16	1	no	yes	1.10801	1.01196	0.868612	no	0.471215	yes	East	no	contact	-0.451915	1.20524	-0.287328	-0.199584	2.70805
ind52	East.2015-03-16	1	no	no	1.10801	1.01196	0.835399	yes	0.471215	no	East	no	contact	0.928363	-0.414351	-0.287328	-0.199584	2.70805
ind66	East.2015-03-16	1	no	no	1.10801	1.01196	0.49712	no	-0.501162	no	East	no	contact	-0.106767	0.286011	-0.287328	-0.199584	2.70805
ind73	East.2015-03-16	1	no	no	1.10801	1.01196	0.604387	no	-0.501162	no	East	yes	contact	0.46827	0.898827	-0.287328	-0.199584	2.70805
ind7	East.2015-03-16	1	no	no	1.10801	1.01196	0.553062	no	-0.501162	no	East	no	contact	0.353326	1.51164	-0.287328	-0.199584	2.70805
ind30	East.2015-03-16	1	no	no	1.10801	1.01196	0.474149	no	-0.501162	yes	East	no	contact	-0.336656	-0.0203977	-0.287328	-0.199584	2.70805
ind71	East.2015-03-16	1	no	no	1.10801	1.01196	-2.48623	no	-1.47354	no	East	no	contact	-1.3721	-1.24603	-0.287328	-0.199584	2.70805
ind13	East.2015-03-22	0	no	no	-0.0097091	1.01196	0.213999	yes	0.471215	no	East	no	vocal	0.930252	0.592419	-0.287328	-0.199584	2.70805
ind66	East.2015-03-22	0	no	no	-0.0097091	1.01196	0.30232	no	-0.501162	no	East	no	vocal	-0.104878	0.286011	-0.287328	-0.199584	2.70805
ind73	East.2015-03-22	0	no	no	-0.0097091	1.01196	0.316876	no	-0.501162	no	East	no	vocal	0.47016	0.898827	-0.287328	-0.199584	2.70805
ind7	East.2015-03-22	0	no	no	-0.0097091	1.01196	0.15731	no	-0.501162	no	East	no	vocal	0.355215	1.51164	-0.287328	-0.199584	2.70805
ind30	East.2015-03-22	0	no	no	-0.0097091	1.01196	0.364193	no	-0.501162	yes	East	no	vocal	-0.334767	-0.0203977	-0.287328	-0.199584	2.70805
ind15	East.2015-03-22	1	no	no	-0.28914	1.01196	0.941856	no	-0.501162	yes	East	no	vocal	-1.25495	-0.939623	-0.287328	-0.199584	2.70805
ind23	East.2015-03-22	1	no	yes	-0.28914	1.01196	0.804631	no	-0.501162	no	East	no	vocal	-0.219822	-0.326806	-0.287328	-0.199584	2.70805
ind48	East.2015-03-22	1	no	yes	-0.28914	1.01196	0.762863	no	0.471215	yes	East	no	vocal	-0.450026	1.20524	-0.287328	-0.199584	2.70805
ind52	East.2015-03-22	1	no	no	-0.28914	1.01196	0.863703	yes	0.471215	no	East	no	vocal	0.930252	-0.414351	-0.287328	-0.199584	2.70805
ind71	East.2015-03-22	1	no	no	-0.28914	1.01196	-2.49487	no	-1.47354	no	East	no	vocal	-1.37021	-1.24603	-0.287328	-0.199584	2.70805
ind13	East.2015-03-25	1	no	no	1.10801	1.01196	0.613976	yes	0.471215	no	East	no	contact	0.931197	0.592419	-0.287328	-0.199584	2.70805
ind15	East.2015-03-25	1	no	no	1.10801	1.01196	0.943312	no	-0.501162	yes	East	no	contact	-1.25401	-0.939623	-0.287328	-0.199584	2.70805
ind23	East.2015-03-25	1	no	yes	1.10801	1.01196	0.931996	no	-0.501162	no	East	no	contact	-0.218877	-0.326806	-0.287328	-0.199584	2.70805
ind48	East.2015-03-25	1	no	yes	1.10801	1.01196	0.942484	no	0.471215	yes	East	no	contact	-0.449081	1.20524	-0.287328	-0.199584	2.70805
ind52	East.2015-03-25	1	no	no	1.10801	1.01196	0.894175	yes	0.471215	no	East	yes	contact	0.931197	-0.414351	-0.287328	-0.199584	2.70805
ind66	East.2015-03-25	1	no	no	1.10801	1.01196	0.562054	no	-0.501162	no	East	no	contact	-0.103933	0.286011	-0.287328	-0.199584	2.70805
ind73	East.2015-03-25	1	no	no	1.10801	1.01196	0.688422	no	-0.501162	no	East	no	contact	0.471104	0.898827	-0.287328	-0.199584	2.70805
ind7	East.2015-03-25	1	no	no	1.10801	1.01196	0.560589	no	-0.501162	no	East	no	contact	0.35616	1.51164	-0.287328	-0.199584	2.70805
ind30	East.2015-03-25	1	no	no	1.10801	1.01196	0.546891	no	-0.501162	yes	East	no	contact	-0.333822	-0.0203977	-0.287328	-0.199584	2.70805
ind71	East.2015-03-25	1	no	no	1.10801	1.01196	-2.48375	no	-1.47354	no	East	no	contact	-1.36927	-1.24603	-0.287328	-0.199584	2.70805
ind15	East.2015-11-03	0	no	no	-0.568571	0.36562	0.871856	no	-0.501162	no	East	no	vocal	-1.18378	-0.8477	-0.287328	1.13843	2.70805
ind23	East.2015-11-03	0	no	yes	-0.568571	0.36562	0.790981	no	-0.501162	no	East	yes	vocal	-0.148651	-0.173602	-0.287328	1.13843	2.70805
ind48	East.2015-11-03	0	no	no	-0.568571	0.36562	0.826559	no	0.471215	no	East	yes	vocal	-0.378855	1.17459	-0.287328	1.13843	2.70805
ind52	East.2015-11-03	0	no	no	-0.568571	0.36562	0.694356	yes	0.471215	no	East	no	vocal	1.00142	-0.414351	-0.287328	1.13843	2.70805
ind66	East.2015-11-03	0	no	yes	-0.568571	0.36562	0.185054	no	-0.501162	no	East	no	vocal	-0.0337066	0.500497	-0.287328	1.13843	2.70805
ind19	East.2015-11-03	0	no	no	-0.568571	0.36562	0.95604	no	-1.47354	no	East	no	vocal	-1.64387	-1.5218	-0.287328	1.13843	2.70805
ind71	East.2015-11-03	0	no	yes	-0.568571	0.36562	-2.50407	no	-1.47354	no	East	no	vocal	-1.29904	-1.18475	-0.287328	1.13843	2.70805
ind73	East.2015-11-03	1	no	no	-0.848002	0.36562	0.462803	no	-0.501162	no	East	no	vocal	0.541331	0.837546	-0.287328	1.13843	2.70805
ind7	East.2015-11-03	1	no	no	-0.848002	0.36562	0.226966	no	-0.501162	no	East	no	vocal	0.426386	1.51164	-0.287328	1.13843	2.70805
ind30	East.2015-11-03	1	no	no	-0.848002	0.36562	0.464701	no	-0.501162	yes	East	no	vocal	-0.263595	0.163447	-0.287328	1.13843	2.70805
ind19	East.2015-11-05	0	no	no	0.828584	-2.21975	0.299057	no	-1.47354	no	East	no	vocal	-1.64324	-1.5218	-0.287328	1.13843	2.70805
ind71	East.2015-11-05	0	no	no	0.828584	-2.21975	-2.44733	no	-1.47354	no	East	no	vocal	-1.29841	-1.18475	-0.287328	1.13843	2.70805
ind15	East.2015-11-05	1	no	no	0.549153	-2.21975	1.34245	no	-0.501162	no	East	no	vocal	-1.18315	-0.8477	-0.287328	1.13843	2.70805
ind23	East.2015-11-05	1	no	yes	0.549153	-2.21975	1.47458	no	-0.501162	no	East	yes	vocal	-0.148021	-0.173602	-0.287328	1.13843	2.70805
ind48	East.2015-11-05	1	no	yes	0.549153	-2.21975	1.6205	no	0.471215	no	East	yes	vocal	-0.378225	1.17459	-0.287328	1.13843	2.70805
ind52	East.2015-11-05	1	no	no	0.549153	-2.21975	0.863079	yes	0.471215	no	East	no	vocal	1.00205	-0.414351	-0.287328	1.13843	2.70805
ind66	East.2015-11-05	1	no	yes	0.549153	-2.21975	0.49176	no	-0.501162	no	East	no	vocal	-0.0330767	0.500497	-0.287328	1.13843	2.70805
ind73	East.2015-11-05	1	no	no	0.549153	-2.21975	0.998104	no	-0.501162	no	East	no	vocal	0.54196	0.837546	-0.287328	1.13843	2.70805
ind7	East.2015-11-05	1	no	yes	0.549153	-2.21975	1.0021	no	-0.501162	no	East	no	vocal	0.427016	1.51164	-0.287328	1.13843	2.70805
ind30	East.2015-11-05	1	no	no	0.549153	-2.21975	1.3193	no	-0.501162	yes	East	no	vocal	-0.262966	0.163447	-0.287328	1.13843	2.70805
ind23	East.2015-11-08	0	no	yes	-0.848002	1.01196	0.744048	no	-0.501162	no	East	no	contact	-0.147076	-0.173602	-0.287328	1.13843	2.70805
ind48	East.2015-11-08	0	no	no	-0.848002	1.01196	0.595044	no	0.471215	no	East	no	contact	-0.37728	1.17459	-0.287328	1.13843	2.70805
ind52	East.2015-11-08	0	no	no	-0.848002	1.01196	0.848577	yes	0.471215	no	East	no	contact	1.003	-0.414351	-0.287328	1.13843	2.70805
ind66	East.2015-11-08	0	no	no	-0.848002	1.01196	-0.0883929	no	-0.501162	no	East	no	contact	-0.032132	0.500497	-0.287328	1.13843	2.70805
ind73	East.2015-11-08	0	no	no	-0.848002	1.01196	0.185979	no	-0.501162	no	East	no	contact	0.542905	0.837546	-0.287328	1.13843	2.70805
ind7	East.2015-11-08	0	no	no	-0.848002	1.01196	-0.133124	no	-0.501162	no	East	no	contact	0.427961	1.51164	-0.287328	1.13843	2.70805
ind30	East.2015-11-08	0	no	no	-0.848002	1.01196	0.245489	no	-0.501162	yes	East	no	contact	-0.262021	0.163447	-0.287328	1.13843	2.70805
ind71	East.2015-11-08	0	no	yes	-0.848002	1.01196	-2.53497	no	-1.47354	no	East	no	contact	-1.29747	-1.18475	-0.287328	1.13843	2.70805
ind15	East.2015-11-08	1	no	no	-1.12743	1.01196	0.650754	no	-0.501162	no	East	no	contact	-1.18221	-0.8477	-0.287328	1.13843	2.70805
ind19	East.2015-11-08	1	no	no	-1.12743	1.01196	1.42633	no	-1.47354	no	East	no	contact	-1.6423	-1.5218	-0.287328	1.13843	2.70805
ind7	East.2015-11-15	0	no	yes	1.10801	1.01196	0.120562	no	-0.501162	no	East	no	vocal	0.430165	1.51164	-0.287328	1.13843	2.70805
ind15	East.2015-11-15	1	no	no	0.828584	1.01196	0.728123	no	-0.501162	no	East	no	vocal	-1.18	-0.8477	-0.287328	1.13843	2.70805
ind23	East.2015-11-15	1	no	yes	0.828584	1.01196	0.732163	no	-0.501162	no	East	no	vocal	-0.144872	-0.173602	-0.287328	1.13843	2.70805
ind48	East.2015-11-15	1	no	yes	0.828584	1.01196	0.703532	no	0.471215	no	East	no	vocal	-0.375076	1.17459	-0.287328	1.13843	2.70805
ind52	East.2015-11-15	1	no	no	0.828584	1.01196	0.545389	yes	0.471215	no	East	no	vocal	1.0052	-0.414351	-0.287328	1.13843	2.70805
ind66	East.2015-11-15	1	no	no	0.828584	1.01196	-0.161658	no	-0.501162	no	East	no	vocal	-0.0299276	0.500497	-0.287328	1.13843	2.70805
ind73	East.2015-11-15	1	no	no	0.828584	1.01196	0.225391	no	-0.501162	no	East	no	vocal	0.54511	0.837546	-0.287328	1.13843	2.70805
ind19	East.2015-11-15	1	no	no	0.828584	1.01196	0.549602	no	-1.47354	no	East	no	vocal	-1.64009	-1.5218	-0.287328	1.13843	2.70805
ind30	East.2015-11-15	1	no	no	0.828584	1.01196	0.405522	no	-0.501162	yes	East	no	vocal	-0.259817	0.163447	-0.287328	1.13843	2.70805
ind71	East.2015-11-15	1	no	no	0.828584	1.01196	-2.48374	no	-1.47354	no	East	no	vocal	-1.29526	-1.18475	-0.287328	1.13843	2.70805
ind7	East.2015-11-26	0	no	yes	0.549153	0.36562	0.145847	no	-0.501162	no	East	no	contact	0.433629	1.51164	-0.287328	1.13843	2.70805
ind19	East.2015-11-26	0	no	no	0.549153	0.36562	0.340296	no	-1.47354	no	East	no	contact	-1.63663	-1.5218	-0.287328	1.13843	2.70805
ind30	East.2015-11-26	0	no	no	0.549153	0.36562	0.560333	no	-0.501162	yes	East	no	contact	-0.256352	0.163447	-0.287328	1.13843	2.70805
ind15	East.2015-11-26	1	no	no	0.269722	0.36562	0.70088	no	-0.501162	no	East	no	contact	-1.17654	-0.8477	-0.287328	1.13843	2.70805
ind23	East.2015-11-26	1	no	yes	0.269722	0.36562	0.681333	no	-0.501162	no	East	no	contact	-0.141408	-0.173602	-0.287328	1.13843	2.70805
ind48	East.2015-11-26	1	no	yes	0.269722	0.36562	0.658065	no	0.471215	no	East	no	contact	-0.371612	1.17459	-0.287328	1.13843	2.70805
ind52	East.2015-11-26	1	no	no	0.269722	0.36562	0.407253	yes	0.471215	no	East	no	contact	1.00867	-0.414351	-0.287328	1.13843	2.70805
ind66	East.2015-11-26	1	no	no	0.269722	0.36562	-0.299124	no	-0.501162	no	East	no	contact	-0.0264635	0.500497	-0.287328	1.13843	2.70805
ind73	East.2015-11-26	1	no	no	0.269722	0.36562	0.169613	no	-0.501162	no	East	no	contact	0.548574	0.837546	-0.287328	1.13843	2.70805
ind71	East.2015-11-26	1	no	no	0.269722	0.36562	-2.46572	no	-1.47354	no	East	no	contact	-1.2918	-1.18475	-0.287328	1.13843	2.70805
ind52	East.2015-12-03	0	no	no	0.828584	1.01196	0.515283	yes	0.471215	no	East	yes	vocal	1.01087	-0.414351	-0.287328	0.462235	2.70805
ind66	East.2015-12-03	0	no	yes	0.828584	1.01196	-0.29175	no	-0.501162	no	East	no	vocal	-0.0242591	0.500497	-0.212805	0.462235	2.70805
ind15	East.2015-12-03	1	no	no	0.549153	1.01196	0.719701	no	-0.501162	no	East	no	vocal	-1.17433	-0.8477	-0.287328	0.462235	2.70805
ind23	East.2015-12-03	1	no	yes	0.549153	1.01196	0.822351	no	-0.501162	no	East	no	vocal	-0.139204	-0.173602	-0.287328	0.462235	2.70805
ind48	East.2015-12-03	1	no	yes	0.549153	1.01196	0.710603	no	0.471215	no	East	no	vocal	-0.369407	1.17459	-0.287328	0.462235	2.70805
ind73	East.2015-12-03	1	no	no	0.549153	1.01196	0.122015	no	-0.501162	no	East	no	vocal	0.550778	0.837546	-0.287328	0.462235	2.70805
ind7	East.2015-12-03	1	no	no	0.549153	1.01196	0.0170334	no	-0.501162	no	East	no	vocal	0.435834	1.51164	-0.287328	0.462235	2.70805
ind19	East.2015-12-03	1	no	no	0.549153	1.01196	0.538946	no	-1.47354	no	East	no	vocal	-1.63443	-1.5218	-0.287328	0.462235	2.70805
ind30	East.2015-12-03	1	no	no	0.549153	1.01196	0.50217	no	-0.501162	yes	East	no	vocal	-0.254148	0.163447	-0.287328	0.462235	2.70805
ind71	East.2015-12-03	1	no	no	0.549153	1.01196	-2.47749	no	-1.47354	no	East	no	vocal	-1.28959	-1.18475	-0.287328	0.462235	2.70805
ind15	East.2015-12-04	0	no	no	-0.568571	0.36562	0.639695	no	-0.501162	no	East	no	contact	-1.17402	-0.8477	-0.287328	0.462235	2.70805
ind23	East.2015-12-04	0	no	yes	-0.568571	0.36562	0.618457	no	-0.501162	no	East	no	contact	-0.138889	-0.173602	-0.287328	0.462235	2.70805
ind48	East.2015-12-04	0	no	no	-0.568571	0.36562	0.376956	no	0.471215	no	East	no	contact	-0.369092	1.17459	-0.287328	0.462235	2.70805
ind73	East.2015-12-04	0	no	no	-0.568571	0.36562	0.12172	no	-0.501162	no	East	no	contact	0.551093	0.837546	-0.287328	0.462235	2.70805
ind7	East.2015-12-04	0	no	yes	-0.568571	0.36562	-0.231117	no	-0.501162	no	East	no	contact	0.436149	1.51164	-0.287328	0.462235	2.70805
ind30	East.2015-12-04	0	no	no	-0.568571	0.36562	0.177006	no	-0.501162	yes	East	no	contact	-0.253833	0.163447	-0.287328	0.462235	2.70805
ind71	East.2015-12-04	0	no	no	-0.568571	0.36562	-2.4874	no	-1.47354	no	East	no	contact	-1.28928	-1.18475	-0.287328	0.462235	2.70805
ind52	East.2015-12-04	1	no	no	-0.848002	0.36562	0.566304	yes	0.471215	no	East	no	contact	1.01119	-0.414351	-0.287328	0.462235	2.70805
ind66	East.2015-12-04	1	no	no	-0.848002	0.36562	-0.574107	no	-0.501162	no	East	no	contact	-0.0239442	0.500497	-0.187964	0.462235	2.70805
ind19	East.2015-12-04	1	no	no	-0.848002	0.36562	1.11176	no	-1.47354	no	East	no	contact	-1.63411	-1.5218	-0.287328	0.462235	2.70805
ind15	East.2015-12-18	0	no	no	-0.28914	1.01196	1.08818	no	-0.501162	no	East	no	contact	-1.16961	-0.8477	-0.287328	0.462235	2.70805
ind66	East.2015-12-18	0	no	no	-0.28914	1.01196	-0.377247	no	-0.501162	no	East	no	contact	-0.0195353	0.500497	0.159808	0.462235	2.70805
ind73	East.2015-12-18	0	no	no	-0.28914	1.01196	0.145167	no	-0.501162	no	East	no	contact	0.555502	0.837546	-0.287328	0.462235	2.70805
ind7	East.2015-12-18	0	no	no	-0.28914	1.01196	-0.0852297	no	-0.501162	no	East	no	contact	0.440557	1.51164	-0.287328	0.462235	2.70805
ind30	East.2015-12-18	0	no	no	-0.28914	1.01196	0.656107	no	-0.501162	yes	East	no	contact	-0.249424	0.163447	-0.287328	0.462235	2.70805
ind71	East.2015-12-18	0	no	yes	-0.28914	1.01196	-2.47665	no	-1.47354	no	East	no	contact	-1.28487	-1.18475	-0.287328	0.462235	2.70805
ind23	East.2015-12-18	1	no	yes	-0.568571	1.01196	1.05455	no	-0.501162	no	East	no	contact	-0.13448	-0.173602	-0.287328	0.462235	2.70805
ind48	East.2015-12-18	1	no	yes	-0.568571	1.01196	0.798386	no	0.471215	no	East	no	contact	-0.364684	1.17459	-0.287328	0.462235	2.70805
ind52	East.2015-12-18	1	no	no	-0.568571	1.01196	0.927352	yes	0.471215	no	East	no	contact	1.01559	-0.414351	-0.287328	0.462235	2.70805
ind19	East.2015-12-18	1	no	no	-0.568571	1.01196	1.35793	no	-1.47354	no	East	no	contact	-1.6297	-1.5218	-0.287328	0.462235	2.70805
ind15	East.2015-12-29	1	no	no	1.10801	1.01196	0.729252	no	-0.501162	no	East	no	vocal	-1.16615	-0.8477	-0.287328	0.462235	2.70805
ind23	East.2015-12-29	1	no	yes	1.10801	1.01196	0.872329	no	-0.501162	no	East	no	vocal	-0.131016	-0.173602	-0.287328	0.462235	2.70805
ind48	East.2015-12-29	1	no	yes	1.10801	1.01196	0.801901	no	0.471215	no	East	no	vocal	-0.36122	1.17459	-0.287328	0.462235	2.70805
ind52	East.2015-12-29	1	no	no	1.10801	1.01196	0.563658	yes	0.471215	no	East	no	vocal	1.01906	-0.414351	-0.287328	0.462235	2.70805
ind66	East.2015-12-29	1	no	yes	1.10801	1.01196	-0.300607	no	-0.501162	no	East	no	vocal	-0.0160713	0.500497	0.433058	0.462235	2.70805
ind73	East.2015-12-29	1	no	no	1.10801	1.01196	0.202613	no	-0.501162	no	East	no	vocal	0.558966	0.837546	-0.287328	0.462235	2.70805
ind7	East.2015-12-29	1	no	yes	1.10801	1.01196	0.0521061	no	-0.501162	no	East	no	vocal	0.444022	1.51164	-0.287328	0.462235	2.70805
ind19	East.2015-12-29	1	no	no	1.10801	1.01196	0.661044	no	-1.47354	no	East	no	vocal	-1.62624	-1.5218	-0.287328	0.462235	2.70805
ind30	East.2015-12-29	1	no	no	1.10801	1.01196	0.531972	no	-0.501162	yes	East	no	vocal	-0.24596	0.163447	-0.287328	0.462235	2.70805
ind71	East.2015-12-29	1	no	yes	1.10801	1.01196	-2.42445	no	-1.47354	no	East	no	vocal	-1.28141	-1.18475	-0.287328	0.462235	2.70805
ind15	East.2016-01-23	0	no	no	-1.40686	-0.280723	0.610863	no	-0.501162	no	East	no	vocal	-1.15827	-0.8477	-0.287328	-0.510288	2.70805
ind23	East.2016-01-23	0	no	no	-1.40686	-0.280723	0.611441	no	-0.501162	no	East	no	vocal	-0.123143	-0.173602	-0.287328	-0.510288	2.70805
ind48	East.2016-01-23	0	no	no	-1.40686	-0.280723	0.287441	no	0.471215	no	East	no	vocal	-0.353347	1.17459	-0.287328	-0.510288	2.70805
ind52	East.2016-01-23	0	no	no	-1.40686	-0.280723	0.625281	yes	0.471215	no	East	no	vocal	1.02693	-0.414351	-0.287328	-0.510288	2.70805
ind66	East.2016-01-23	0	no	no	-1.40686	-0.280723	-0.74789	no	-0.501162	no	East	no	vocal	-0.00819835	0.500497	1.05408	-0.510288	2.70805
ind73	East.2016-01-23	0	no	no	-1.40686	-0.280723	0.153845	no	-0.501162	no	East	no	vocal	0.566839	0.837546	-0.287328	-0.510288	2.70805
ind7	East.2016-01-23	0	no	no	-1.40686	-0.280723	-0.453583	no	-0.501162	no	East	no	vocal	0.451894	1.51164	-0.287328	-0.510288	2.70805
ind19	East.2016-01-23	0	no	no	-1.40686	-0.280723	1.57409	no	-1.47354	no	East	no	vocal	-1.61837	-1.5218	-0.287328	-0.510288	2.70805
ind30	East.2016-01-23	0	no	no	-1.40686	-0.280723	0.186178	no	-0.501162	yes	East	no	vocal	-0.238087	0.163447	-0.287328	-0.510288	2.70805
ind71	East.2016-01-23	0	no	yes	-1.40686	-0.280723	-2.45512	no	-1.47354	no	East	no	vocal	-1.27353	-1.18475	-0.287328	-0.510288	2.70805
ind15	East.2016-03-10	0	no	no	-0.28914	0.36562	0.450739	no	-0.501162	no	East	no	vocal	-1.14347	-0.8477	-0.287328	-0.63317	2.70805
ind23	East.2016-03-10	0	no	yes	-0.28914	0.36562	0.707854	no	-0.501162	no	East	no	vocal	-0.108342	-0.173602	-0.287328	-0.63317	2.70805
ind48	East.2016-03-10	0	no	no	-0.28914	0.36562	0.497892	yes	0.471215	no	East	no	vocal	-0.338546	1.17459	-0.287328	-0.63317	2.70805
ind66	East.2016-03-10	0	no	yes	-0.28914	0.36562	-0.542876	no	-0.501162	no	East	no	vocal	0.00660272	0.500497	2.2216	-0.63317	2.70805
ind73	East.2016-03-10	0	no	no	-0.28914	0.36562	0.486396	no	-0.501162	no	East	no	vocal	0.58164	0.837546	-0.287328	-0.63317	2.70805
ind71	East.2016-03-10	0	no	no	-0.28914	0.36562	-2.23908	no	-1.47354	no	East	no	vocal	-1.25873	-1.18475	-0.287328	-0.63317	2.70805
ind52	East.2016-03-10	1	no	no	-0.568571	0.36562	-0.0985306	yes	0.471215	no	East	no	vocal	1.04173	-0.414351	-0.287328	-0.63317	2.70805
ind7	East.2016-03-10	1	no	no	-0.568571	0.36562	-0.147421	no	-1.47354	no	East	no	vocal	0.466695	1.51164	-0.287328	-0.63317	2.70805
ind19	East.2016-03-10	1	no	no	-0.568571	0.36562	0.94196	no	-1.47354	no	East	no	vocal	-1.60356	-1.5218	-0.287328	-0.63317	2.70805
ind30	East.2016-03-10	1	no	no	-0.568571	0.36562	-0.0149851	no	-0.501162	yes	East	no	vocal	-0.223286	0.163447	-0.287328	-0.63317	2.70805
ind15	East.2016-04-02	0	no	no	-0.848002	1.01196	-0.937138	no	-0.501162	no	East	no	vocal	-1.13623	-0.8477	-0.287328	-0.239012	2.70805
ind23	East.2016-04-02	0	no	no	-0.848002	1.01196	-0.272753	no	-0.501162	no	East	no	vocal	-0.101099	-0.173602	-0.287328	-0.239012	2.70805
ind48	East.2016-04-02	0	no	no	-0.848002	1.01196	-0.760404	yes	0.471215	no	East	no	vocal	-0.331303	1.17459	-0.287328	-0.239012	2.70805
ind66	East.2016-04-02	0	no	no	-0.848002	1.01196	-1.48658	no	-0.501162	no	East	no	vocal	0.0138458	0.500497	2.79294	-0.239012	2.70805
ind73	East.2016-04-02	0	no	no	-0.848002	1.01196	-0.536517	no	-0.501162	no	East	no	vocal	0.588883	0.837546	-0.287328	-0.239012	2.70805
ind7	East.2016-04-02	0	no	no	-0.848002	1.01196	-1.18075	no	-1.47354	no	East	no	vocal	0.473939	1.51164	-0.262487	-0.239012	2.70805
ind30	East.2016-04-02	0	no	no	-0.848002	1.01196	-1.10044	no	-0.501162	yes	East	no	vocal	-0.216043	0.163447	-0.287328	-0.239012	2.70805
ind71	East.2016-04-02	0	no	no	-0.848002	1.01196	-2.02367	no	-1.47354	no	East	no	vocal	-1.25149	-1.18475	-0.287328	-0.239012	2.70805
ind52	East.2016-04-02	1	no	no	-1.12743	1.01196	-2.12502	yes	0.471215	no	East	no	vocal	1.04898	-0.414351	-0.287328	-0.239012	2.70805
ind19	East.2016-04-02	1	no	no	-1.12743	1.01196	0.537249	no	-1.47354	no	East	no	vocal	-1.59632	-1.5218	-0.287328	-0.239012	2.70805
ind48	East.2016-06-04	0	no	yes	0.549153	1.01196	0.969307	yes	0.471215	no	East	no	contact	-0.311463	1.17459	-0.287328	-0.0840227	2.70805
ind66	East.2016-06-04	0	no	yes	0.549153	1.01196	-0.486853	no	-0.501162	no	East	no	contact	0.0336855	0.500497	4.35792	-0.0840227	2.70805
ind30	East.2016-06-04	0	no	no	0.549153	1.01196	0.335378	no	-0.501162	yes	East	no	contact	-0.196203	0.163447	-0.287328	-0.0840227	2.70805
ind15	East.2016-06-04	1	no	no	0.269722	1.01196	0.352557	no	-0.501162	no	East	no	contact	-1.11639	-0.8477	-0.287328	-0.0840227	2.70805
ind23	East.2016-06-04	1	no	no	0.269722	1.01196	0.645369	no	-0.501162	no	East	no	contact	-0.0812589	-0.173602	-0.287328	-0.0840227	2.70805
ind52	East.2016-06-04	1	no	no	0.269722	1.01196	0.535791	yes	0.471215	no	East	no	contact	1.06882	-0.414351	-0.287328	-0.0840227	2.70805
ind73	East.2016-06-04	1	no	no	0.269722	1.01196	0.268804	no	-0.501162	no	East	no	contact	0.608723	0.837546	-0.287328	-0.0840227	2.70805
ind7	East.2016-06-04	1	no	no	0.269722	1.01196	0.286525	no	-1.47354	no	East	no	contact	0.493778	1.51164	1.30249	-0.0840227	2.70805
ind19	East.2016-06-04	1	no	no	0.269722	1.01196	0.658021	no	-1.47354	no	East	no	contact	-1.57648	-1.5218	-0.287328	-0.0840227	2.70805
ind71	East.2016-06-04	1	no	no	0.269722	1.01196	0.216312	no	-1.47354	no	East	no	contact	-1.23165	-1.18475	-0.287328	-0.0840227	2.70805
ind15	East.2016-06-06	0	no	no	-0.568571	0.36562	0.337835	no	-0.501162	no	East	no	vocal	-1.11576	-0.8477	-0.287328	-0.0840227	2.70805
ind48	East.2016-06-06	0	no	yes	-0.568571	0.36562	1.11304	yes	0.471215	no	East	no	vocal	-0.310833	1.17459	-0.287328	-0.0840227	2.70805
ind66	East.2016-06-06	0	no	yes	-0.568571	0.36562	-0.592838	no	-0.501162	no	East	no	vocal	0.0343154	0.500497	4.4076	-0.0840227	2.70805
ind73	East.2016-06-06	0	no	no	-0.568571	0.36562	0.325605	no	-0.501162	no	East	no	vocal	0.609353	0.837546	-0.287328	-0.0840227	2.70805
ind19	East.2016-06-06	0	no	no	-0.568571	0.36562	0.954606	no	-1.47354	no	East	no	vocal	-1.57585	-1.5218	-0.287328	-0.0840227	2.70805
ind30	East.2016-06-06	0	no	no	-0.568571	0.36562	0.308732	no	-0.501162	yes	East	no	vocal	-0.195574	0.163447	-0.287328	-0.0840227	2.70805
ind71	East.2016-06-06	0	no	no	-0.568571	0.36562	0.157479	no	-1.47354	no	East	no	vocal	-1.23102	-1.18475	-0.287328	-0.0840227	2.70805
ind23	East.2016-06-06	1	no	no	-0.848002	0.36562	0.675207	no	-0.501162	no	East	no	vocal	-0.0806291	-0.173602	-0.287328	-0.0840227	2.70805
ind52	East.2016-06-06	1	no	no	-0.848002	0.36562	0.539005	yes	0.471215	no	East	no	vocal	1.06945	-0.414351	-0.287328	-0.0840227	2.70805
ind7	East.2016-06-06	1	no	no	-0.848002	0.36562	0.351378	no	-1.47354	no	East	no	vocal	0.494408	1.51164	1.35217	-0.0840227	2.70805
ind66	East.2016-06-07	0	no	yes	1.10801	0.36562	-0.499357	no	-0.501162	no	East	no	vocal	0.0346303	0.500497	4.43244	-0.0840227	2.70805
ind15	East.2016-06-07	1	no	no	0.828584	0.36562	0.475065	no	-0.501162	no	East	no	vocal	-1.11544	-0.8477	-0.287328	-0.0840227	2.70805
ind23	East.2016-06-07	1	no	yes	0.828584	0.36562	0.885638	no	-0.501162	no	East	yes	vocal	-0.0803142	-0.173602	-0.287328	-0.0840227	2.70805
ind48	East.2016-06-07	1	no	yes	0.828584	0.36562	1.03829	yes	0.471215	no	East	no	vocal	-0.310518	1.17459	-0.287328	-0.0840227	2.70805
ind52	East.2016-06-07	1	no	no	0.828584	0.36562	0.621243	yes	0.471215	no	East	no	vocal	1.06976	-0.414351	-0.287328	-0.0840227	2.70805
ind73	East.2016-06-07	1	no	no	0.828584	0.36562	0.391296	no	-0.501162	no	East	no	vocal	0.609667	0.837546	-0.287328	-0.0840227	2.70805
ind7	East.2016-06-07	1	no	no	0.828584	0.36562	0.348406	no	-1.47354	no	East	no	vocal	0.494723	1.51164	1.37701	-0.0840227	2.70805
ind19	East.2016-06-07	1	no	no	0.828584	0.36562	0.649239	no	-1.47354	no	East	yes	vocal	-1.57554	-1.5218	-0.287328	-0.0840227	2.70805
ind30	East.2016-06-07	1	no	no	0.828584	0.36562	0.467192	no	-0.501162	yes	East	no	vocal	-0.195259	0.163447	-0.287328	-0.0840227	2.70805
ind71	East.2016-06-07	1	no	no	0.828584	0.36562	0.34799	no	-1.47354	no	East	no	vocal	-1.2307	-1.18475	-0.287328	-0.0840227	2.70805
ind48	East.2016-06-08	0	no	yes	0.549153	1.01196	1.01762	yes	0.471215	no	East	no	contact	-0.310203	1.17459	-0.287328	-0.0840227	2.70805
ind66	East.2016-06-08	0	no	yes	0.549153	1.01196	-0.513735	no	-0.501162	no	East	no	contact	0.0349452	0.500497	4.45729	-0.0840227	2.70805
ind30	East.2016-06-08	0	no	no	0.549153	1.01196	0.406784	no	-0.501162	yes	East	no	contact	-0.194944	0.163447	-0.287328	-0.0840227	2.70805
ind15	East.2016-06-08	1	no	no	0.269722	1.01196	0.406544	no	-0.501162	no	East	no	contact	-1.11513	-0.8477	-0.287328	-0.0840227	2.70805
ind23	East.2016-06-08	1	no	no	0.269722	1.01196	0.709974	no	-0.501162	no	East	no	contact	-0.0799993	-0.173602	-0.287328	-0.0840227	2.70805
ind52	East.2016-06-08	1	no	no	0.269722	1.01196	0.608695	yes	0.471215	no	East	no	contact	1.07008	-0.414351	-0.287328	-0.0840227	2.70805
ind73	East.2016-06-08	1	no	no	0.269722	1.01196	0.346674	no	-0.501162	no	East	no	contact	0.609982	0.837546	-0.287328	-0.0840227	2.70805
ind7	East.2016-06-08	1	no	no	0.269722	1.01196	0.350009	no	-1.47354	no	East	no	contact	0.495038	1.51164	1.40185	-0.0840227	2.70805
ind19	East.2016-06-08	1	no	no	0.269722	1.01196	0.722078	no	-1.47354	no	East	no	contact	-1.57522	-1.5218	-0.287328	-0.0840227	2.70805
ind71	East.2016-06-08	1	no	no	0.269722	1.01196	0.298675	no	-1.47354	no	East	no	contact	-1.23039	-1.18475	-0.287328	-0.0840227	2.70805
ind66	East.2016-11-09	0	no	no	0.269722	1.01196	-0.855662	no	0.471215	yes	East	no	contact	0.0834423	0.388147	-0.287328	-0.657567	2.63906
ind7	East.2016-11-09	0	no	no	0.269722	1.01196	0.0213952	no	-1.47354	no	East	no	contact	0.543535	1.51164	5.22735	-0.657567	2.63906
ind30	East.2016-11-09	0	no	no	0.269722	1.01196	0.231458	no	-0.501162	no	East	no	contact	-0.146447	0.0136477	-0.287328	-0.657567	2.63906
ind15	East.2016-11-09	1	no	no	-0.0097091	1.01196	0.150431	no	-0.501162	no	East	no	contact	-1.06663	-1.10985	-0.287328	-0.657567	2.63906
ind23	East.2016-11-09	1	no	yes	-0.0097091	1.01196	0.679926	no	-0.501162	no	East	no	contact	-0.0315022	-0.360851	-0.287328	-0.657567	2.63906
ind48	East.2016-11-09	1	no	yes	-0.0097091	1.01196	0.855692	yes	0.471215	no	East	no	contact	-0.261706	1.13714	-0.287328	-0.657567	2.63906
ind52	East.2016-11-09	1	no	no	-0.0097091	1.01196	0.333668	yes	0.471215	no	East	no	contact	1.11857	-0.414351	1.79931	-0.657567	2.63906
ind73	East.2016-11-09	1	no	no	-0.0097091	1.01196	0.153109	no	-0.501162	no	East	no	contact	0.65848	0.762646	-0.287328	-0.657567	2.63906
ind71	East.2016-11-09	1	no	no	-0.0097091	1.01196	0.164664	no	-1.47354	no	East	no	contact	-1.18189	-1.48435	-0.287328	-0.657567	2.63906
ind15	East.2016-11-21	0	no	no	-1.40686	0.36562	-0.141535	no	-0.501162	no	East	yes	vocal	-1.06285	-1.10985	-0.287328	-0.657567	2.63906
ind23	East.2016-11-21	0	no	no	-1.40686	0.36562	0.468588	no	-0.501162	no	East	no	vocal	-0.0277232	-0.360851	-0.287328	-0.657567	2.63906
ind48	East.2016-11-21	0	no	no	-1.40686	0.36562	0.756835	yes	0.471215	no	East	no	vocal	-0.257927	1.13714	-0.287328	-0.657567	2.63906
ind52	East.2016-11-21	0	no	no	-1.40686	0.36562	0.221682	yes	0.471215	no	East	no	vocal	1.12235	-0.414351	2.0974	-0.657567	2.63906
ind66	East.2016-11-21	0	no	no	-1.40686	0.36562	-1.13885	no	0.471215	yes	East	no	vocal	0.0872213	0.388147	-0.287328	-0.657567	2.63906
ind73	East.2016-11-21	0	no	no	-1.40686	0.36562	-0.0723838	no	-0.501162	no	East	no	vocal	0.662259	0.762646	-0.287328	-0.657567	2.63906
ind7	East.2016-11-21	0	no	no	-1.40686	0.36562	-0.0183405	no	-0.501162	yes	East	no	vocal	0.547314	1.51164	-0.287328	-0.657567	2.63906
ind30	East.2016-11-21	0	no	no	-1.40686	0.36562	0.0484855	no	-0.501162	no	East	no	vocal	-0.142668	0.0136477	-0.287328	-0.657567	2.63906
ind71	East.2016-11-21	0	no	yes	-1.40686	0.36562	-0.103772	no	-1.47354	no	East	no	vocal	-1.17811	-1.48435	-0.287328	-0.657567	2.63906
ind23	East.2016-12-21	0	no	no	-0.28914	0.36562	0.400098	no	-0.501162	no	East	no	contact	-0.0182757	-0.360851	-0.287328	-0.149658	2.63906
ind48	East.2016-12-21	0	no	yes	-0.28914	0.36562	0.682142	yes	0.471215	no	East	no	contact	-0.24848	1.13714	-0.287328	-0.149658	2.63906
ind66	East.2016-12-21	0	no	no	-0.28914	0.36562	-0.860414	no	0.471215	yes	East	no	contact	0.0966688	0.388147	-0.287328	-0.149658	2.63906
ind7	East.2016-12-21	0	no	no	-0.28914	0.36562	-0.0944688	no	-0.501162	yes	East	no	contact	0.556762	1.51164	-0.287328	-0.149658	2.63906
ind30	East.2016-12-21	0	no	no	-0.28914	0.36562	0.161517	no	-0.501162	no	East	no	contact	-0.13322	0.0136477	-0.287328	-0.149658	2.63906
ind15	East.2016-12-21	1	no	no	-0.568571	0.36562	0.0622501	no	-0.501162	no	East	no	contact	-1.05341	-1.10985	0.0356038	-0.149658	2.63906
ind52	East.2016-12-21	1	no	no	-0.568571	0.36562	0.142313	yes	0.471215	no	East	no	contact	1.1318	-0.414351	2.84263	-0.149658	2.63906
ind73	East.2016-12-21	1	no	no	-0.568571	0.36562	0.0287278	no	-0.501162	no	East	no	contact	0.671706	0.762646	-0.287328	-0.149658	2.63906
ind71	East.2016-12-21	1	no	no	-0.568571	0.36562	0.0687907	no	-1.47354	no	East	no	contact	-1.16867	-1.48435	-0.287328	-0.149658	2.63906
ind15	East.2017-01-21	0	no	no	-0.28914	0.36562	0.0988802	no	-0.501162	no	East	no	vocal	-1.04364	-1.10985	0.805672	-0.208094	2.63906
ind23	East.2017-01-21	0	no	yes	-0.28914	0.36562	0.701768	no	-0.501162	no	East	no	vocal	-0.00851327	-0.360851	-0.287328	-0.208094	2.63906
ind66	East.2017-01-21	0	no	no	-0.28914	0.36562	-0.643835	no	0.471215	yes	East	no	vocal	0.106431	0.388147	-0.287328	-0.208094	2.63906
ind7	East.2017-01-21	0	no	no	-0.28914	0.36562	0.0713416	no	-0.501162	yes	East	no	vocal	0.566524	1.51164	-0.287328	-0.208094	2.63906
ind71	East.2017-01-21	0	no	no	-0.28914	0.36562	0.224921	no	-1.47354	no	East	no	vocal	-1.1589	-1.48435	-0.287328	-0.208094	2.63906
ind48	East.2017-01-21	1	no	yes	-0.568571	0.36562	0.800999	yes	0.471215	no	East	yes	vocal	-0.238717	1.13714	-0.113442	-0.208094	2.63906
ind52	East.2017-01-21	1	no	no	-0.568571	0.36562	0.35876	yes	0.471215	no	East	no	vocal	1.14156	-0.414351	3.61269	-0.208094	2.63906
ind73	East.2017-01-21	1	no	no	-0.568571	0.36562	0.265929	no	-0.501162	no	East	no	vocal	0.681468	0.762646	-0.287328	-0.208094	2.63906
ind30	East.2017-01-21	1	no	no	-0.568571	0.36562	0.254153	no	-0.501162	no	East	yes	vocal	-0.123458	0.0136477	-0.287328	-0.208094	2.63906
ind66	East.2017-01-24	0	no	no	0.549153	1.01196	-0.625106	no	0.471215	yes	East	no	contact	0.107376	0.388147	-0.287328	-0.208094	2.63906
ind7	East.2017-01-24	0	no	no	0.549153	1.01196	0.0139578	no	-0.501162	yes	East	no	contact	0.567469	1.51164	-0.287328	-0.208094	2.63906
ind15	East.2017-01-24	1	no	no	0.269722	1.01196	0.157462	no	-0.501162	no	East	no	contact	-1.0427	-1.10985	0.880195	-0.208094	2.63906
ind23	East.2017-01-24	1	no	yes	0.269722	1.01196	0.672758	no	-0.501162	no	East	no	contact	-0.00756852	-0.360851	-0.287328	-0.208094	2.63906
ind48	East.2017-01-24	1	no	yes	0.269722	1.01196	0.898548	yes	0.471215	no	East	no	contact	-0.237772	1.13714	-0.0389189	-0.208094	2.63906
ind52	East.2017-01-24	1	no	no	0.269722	1.01196	0.339453	yes	0.471215	no	East	no	contact	1.14251	-0.414351	3.68722	-0.208094	2.63906
ind73	East.2017-01-24	1	no	no	0.269722	1.01196	0.281401	no	-0.501162	no	East	no	contact	0.682413	0.762646	-0.287328	-0.208094	2.63906
ind30	East.2017-01-24	1	no	no	0.269722	1.01196	0.249029	no	-0.501162	no	East	yes	contact	-0.122513	0.0136477	-0.287328	-0.208094	2.63906
ind71	East.2017-01-24	1	no	no	0.269722	1.01196	0.259796	no	-1.47354	no	East	no	contact	-1.15796	-1.48435	-0.287328	-0.208094	2.63906
ind15	East.2017-01-31	1	no	no	0.828584	-0.927066	0.15866	no	-0.501162	no	East	no	contact	-1.04049	-1.10985	1.05408	-0.208094	2.63906
ind23	East.2017-01-31	1	no	yes	0.828584	-0.927066	0.524972	no	-0.501162	no	East	no	contact	-0.00536411	-0.360851	-0.287328	-0.208094	2.63906
ind48	East.2017-01-31	1	no	yes	0.828584	-0.927066	0.748981	yes	0.471215	no	East	no	contact	-0.235568	1.13714	0.134967	-0.208094	2.63906
ind52	East.2017-01-31	1	no	no	0.828584	-0.927066	0.254105	yes	0.471215	no	East	no	contact	1.14471	-0.414351	3.8611	-0.208094	2.63906
ind66	East.2017-01-31	1	no	yes	0.828584	-0.927066	-0.399399	no	0.471215	yes	East	no	contact	0.10958	0.388147	-0.287328	-0.208094	2.63906
ind73	East.2017-01-31	1	no	no	0.828584	-0.927066	0.422794	no	-0.501162	no	East	yes	contact	0.684618	0.762646	-0.287328	-0.208094	2.63906
ind7	East.2017-01-31	1	no	yes	0.828584	-0.927066	0.129025	no	-0.501162	yes	East	no	contact	0.569673	1.51164	-0.287328	-0.208094	2.63906
ind30	East.2017-01-31	1	no	no	0.828584	-0.927066	0.166911	no	-0.501162	no	East	no	contact	-0.120309	0.0136477	-0.287328	-0.208094	2.63906
ind71	East.2017-01-31	1	no	no	0.828584	-0.927066	0.287625	no	-1.47354	no	East	no	contact	-1.15575	-1.48435	-0.287328	-0.208094	2.63906
ind23	East.2017-02-14	0	no	yes	-0.568571	1.01196	0.610147	no	-0.501162	no	East	no	vocal	-0.000955277	-0.360851	-0.287328	-0.540184	2.63906
ind48	East.2017-02-14	0	no	yes	-0.568571	1.01196	0.854289	yes	0.471215	no	East	no	vocal	-0.231159	1.13714	0.48274	-0.540184	2.63906
ind66	East.2017-02-14	0	no	no	-0.568571	1.01196	-0.744432	no	0.471215	yes	East	no	vocal	0.113989	0.388147	-0.287328	-0.540184	2.63906
ind73	East.2017-02-14	0	no	no	-0.568571	1.01196	0.167039	no	-0.501162	no	East	no	vocal	0.689026	0.762646	-0.262487	-0.540184	2.63906
ind7	East.2017-02-14	0	no	no	-0.568571	1.01196	-0.07622	no	-0.501162	yes	East	no	vocal	0.574082	1.51164	-0.287328	-0.540184	2.63906
ind30	East.2017-02-14	0	no	no	-0.568571	1.01196	0.183419	no	-0.501162	no	East	no	vocal	-0.1159	0.0136477	-0.287328	-0.540184	2.63906
ind15	East.2017-02-14	1	no	no	-0.848002	1.01196	0.14849	no	-0.501162	no	East	no	vocal	-1.03609	-1.10985	1.40185	-0.540184	2.63906
ind52	East.2017-02-14	1	no	no	-0.848002	1.01196	0.2988	yes	0.471215	no	East	no	vocal	1.14912	-0.414351	4.20888	-0.540184	2.63906
ind71	East.2017-02-14	1	no	no	-0.848002	1.01196	0.203214	no	-1.47354	no	East	no	vocal	-1.15134	-1.48435	-0.287328	-0.540184	2.63906
ind66	East.2017-03-07	0	no	no	-0.28914	-0.280723	-0.654652	no	0.471215	yes	East	no	vocal	0.120602	0.388147	-0.287328	-0.759459	2.63906
ind73	East.2017-03-07	0	no	no	-0.28914	-0.280723	0.294596	no	-0.501162	no	East	no	vocal	0.69564	0.762646	0.259172	-0.759459	2.63906
ind7	East.2017-03-07	0	no	no	-0.28914	-0.280723	-0.159894	no	-0.501162	yes	East	no	vocal	0.580695	1.51164	-0.287328	-0.759459	2.63906
ind30	East.2017-03-07	0	no	no	-0.28914	-0.280723	0.117065	no	-0.501162	no	East	no	vocal	-0.109286	0.0136477	-0.287328	-0.759459	2.63906
ind71	East.2017-03-07	0	no	no	-0.28914	-0.280723	0.267286	no	-1.47354	no	East	no	vocal	-1.14473	-1.48435	-0.287328	-0.759459	2.63906
ind15	East.2017-03-07	1	no	no	-0.568571	-0.280723	0.0858909	no	-0.501162	no	East	no	vocal	-1.02947	-1.10985	1.92351	-0.759459	2.63906
ind23	East.2017-03-07	1	no	yes	-0.568571	-0.280723	0.73866	no	-0.501162	no	East	no	vocal	0.00565797	-0.360851	-0.287328	-0.759459	2.63906
ind48	East.2017-03-07	1	no	yes	-0.568571	-0.280723	0.888382	yes	0.471215	no	East	no	vocal	-0.224546	1.13714	1.0044	-0.759459	2.63906
ind52	East.2017-03-07	1	no	no	-0.568571	-0.280723	0.350486	yes	0.471215	no	East	no	vocal	1.15573	-0.414351	4.73054	-0.759459	2.63906
ind52	East.2017-04-01	0	no	no	0.269722	1.01196	0.362962	yes	0.471215	no	East	no	contact	1.16361	-0.414351	5.35156	-1.0053	2.63906
ind66	East.2017-04-01	0	no	no	0.269722	1.01196	-0.512588	no	0.471215	yes	East	no	contact	0.128475	0.388147	-0.287328	-1.0053	2.63906
ind7	East.2017-04-01	0	no	no	0.269722	1.01196	-0.143373	no	-0.501162	yes	East	no	contact	0.588568	1.51164	-0.287328	-1.0053	2.63906
ind15	East.2017-04-01	1	no	no	-0.0097091	1.01196	0.217253	no	-0.501162	no	East	yes	contact	-1.0216	-1.10985	2.54454	-1.0053	2.63906
ind23	East.2017-04-01	1	no	yes	-0.0097091	1.01196	0.705681	no	-0.501162	no	East	no	contact	0.0135309	-0.360851	-0.287328	-1.0053	2.63906
ind48	East.2017-04-01	1	no	yes	-0.0097091	1.01196	0.820579	yes	0.471215	no	East	yes	contact	-0.216673	1.13714	1.62542	-1.0053	2.63906
ind73	East.2017-04-01	1	no	no	-0.0097091	1.01196	0.276514	no	-0.501162	no	East	no	contact	0.703513	0.762646	0.880195	-1.0053	2.63906
ind30	East.2017-04-01	1	no	no	-0.0097091	1.01196	0.09795	no	-0.501162	no	East	no	contact	-0.101414	0.0136477	-0.287328	-1.0053	2.63906
ind71	East.2017-04-01	1	no	no	-0.0097091	1.01196	0.354841	no	-1.47354	no	East	no	contact	-1.13686	-1.48435	-0.287328	-1.0053	2.63906
ind15	East.2017-04-09	0	no	no	-0.568571	-0.280723	0.251482	no	-0.501162	no	East	no	vocal	-1.01908	-1.10985	2.74326	-1.0053	2.63906
ind52	East.2017-04-09	0	no	no	-0.568571	-0.280723	0.194949	yes	1.44359	yes	East	no	vocal	1.16612	-0.414351	-0.287328	-1.0053	2.63906
ind66	East.2017-04-09	0	no	no	-0.568571	-0.280723	-0.543008	no	0.471215	yes	East	no	vocal	0.130995	0.388147	-0.287328	-1.0053	2.63906
ind7	East.2017-04-09	0	no	no	-0.568571	-0.280723	-0.26717	no	-0.501162	yes	East	no	vocal	0.591087	1.51164	-0.287328	-1.0053	2.63906
ind30	East.2017-04-09	0	no	no	-0.568571	-0.280723	0.0229785	no	-0.501162	no	East	no	vocal	-0.0988943	0.0136477	-0.287328	-1.0053	2.63906
ind71	East.2017-04-09	0	no	no	-0.568571	-0.280723	0.351889	no	-1.47354	no	East	yes	vocal	-1.13434	-1.48435	-0.287328	-1.0053	2.63906
ind23	East.2017-04-09	1	no	yes	-0.848002	-0.280723	0.924445	no	-0.501162	no	East	yes	vocal	0.0160502	-0.360851	-0.262487	-1.0053	2.63906
ind48	East.2017-04-09	1	no	yes	-0.848002	-0.280723	0.950266	yes	0.471215	no	East	yes	vocal	-0.214154	1.13714	1.82415	-1.0053	2.63906
ind73	East.2017-04-09	1	no	no	-0.848002	-0.280723	0.335554	no	-0.501162	no	East	no	vocal	0.706032	0.762646	1.07892	-1.0053	2.63906
ind15	East.2017-04-11	0	no	no	-0.28914	1.01196	0.00757778	no	-0.501162	no	East	no	vocal	-1.01845	-1.10985	2.79294	-1.0053	2.63906
ind48	East.2017-04-11	0	no	yes	-0.28914	1.01196	0.66503	yes	0.471215	no	East	yes	vocal	-0.213524	1.13714	1.87383	-1.0053	2.63906
ind73	East.2017-04-11	0	no	no	-0.28914	1.01196	0.284236	no	-0.501162	no	East	no	vocal	0.706662	0.762646	1.1286	-1.0053	2.63906
ind30	East.2017-04-11	0	no	no	-0.28914	1.01196	-0.133554	no	-0.501162	no	East	no	vocal	-0.0982644	0.0136477	-0.287328	-1.0053	2.63906
ind71	East.2017-04-11	0	no	no	-0.28914	1.01196	0.0542714	no	-1.47354	no	East	yes	vocal	-1.13371	-1.48435	-0.287328	-1.0053	2.63906
ind23	East.2017-04-11	1	no	yes	-0.568571	1.01196	0.490135	no	-0.501162	no	East	yes	vocal	0.01668	-0.360851	-0.212805	-1.0053	2.63906
ind52	East.2017-04-11	1	no	no	-0.568571	1.01196	-0.105374	yes	1.44359	yes	East	no	vocal	1.16675	-0.414351	-0.287328	-1.0053	2.63906
ind66	East.2017-04-11	1	no	yes	-0.568571	1.01196	-0.590295	no	0.471215	yes	East	no	vocal	0.131625	0.388147	-0.287328	-1.0053	2.63906
ind7	East.2017-04-11	1	no	yes	-0.568571	1.01196	-0.351098	no	-0.501162	yes	East	no	vocal	0.591717	1.51164	-0.287328	-1.0053	2.63906
ind15	East.2017-04-12	0	no	no	-0.568571	0.36562	0.170673	no	-0.501162	no	East	no	vocal	-1.01814	-1.10985	2.81779	-1.0053	2.63906
ind52	East.2017-04-12	0	no	no	-0.568571	0.36562	0.133807	yes	1.44359	yes	East	no	vocal	1.16707	-0.414351	-0.287328	-1.0053	2.63906
ind66	East.2017-04-12	0	no	no	-0.568571	0.36562	-0.625075	no	0.471215	yes	East	no	vocal	0.131939	0.388147	-0.287328	-1.0053	2.63906
ind7	East.2017-04-12	0	no	no	-0.568571	0.36562	-0.344533	no	-0.501162	yes	East	no	vocal	0.592032	1.51164	-0.287328	-1.0053	2.63906
ind30	East.2017-04-12	0	no	no	-0.568571	0.36562	-0.0463536	no	-0.501162	no	East	no	vocal	-0.0979495	0.0136477	-0.287328	-1.0053	2.63906
ind71	East.2017-04-12	0	no	no	-0.568571	0.36562	0.265177	no	-1.47354	no	East	yes	vocal	-1.13339	-1.48435	-0.287328	-1.0053	2.63906
ind23	East.2017-04-12	1	no	yes	-0.848002	0.36562	0.891871	no	-0.501162	no	East	yes	vocal	0.016995	-0.360851	-0.187964	-1.0053	2.63906
ind48	East.2017-04-12	1	no	yes	-0.848002	0.36562	0.92251	yes	0.471215	no	East	yes	vocal	-0.213209	1.13714	1.89867	-1.0053	2.63906
ind73	East.2017-04-12	1	no	no	-0.848002	0.36562	0.297912	no	-0.501162	no	East	no	vocal	0.706977	0.762646	1.15344	-1.0053	2.63906
ind48	East.2017-04-21	0	no	yes	0.828584	1.01196	0.64685	yes	0.471215	no	East	no	vocal	-0.210375	1.13714	2.12224	-1.0053	2.63906
ind15	East.2017-04-21	1	no	no	0.549153	1.01196	0.146439	no	-0.501162	no	East	no	vocal	-1.0153	-1.10985	3.04135	-1.0053	2.63906
ind23	East.2017-04-21	1	no	yes	0.549153	1.01196	0.53873	no	-0.501162	no	East	yes	vocal	0.0198292	-0.360851	0.0356038	-1.0053	2.63906
ind52	East.2017-04-21	1	no	no	0.549153	1.01196	-0.0150373	yes	1.44359	yes	East	no	vocal	1.1699	-0.414351	-0.287328	-1.0053	2.63906
ind66	East.2017-04-21	1	no	yes	0.549153	1.01196	-0.330732	no	0.471215	yes	East	no	vocal	0.134774	0.388147	-0.287328	-1.0053	2.63906
ind73	East.2017-04-21	1	no	no	0.549153	1.01196	0.347583	no	-0.501162	no	East	no	vocal	0.709811	0.762646	1.37701	-1.0053	2.63906
ind7	East.2017-04-21	1	no	yes	0.549153	1.01196	-0.153479	no	-0.501162	yes	East	no	vocal	0.594866	1.51164	-0.287328	-1.0053	2.63906
ind30	East.2017-04-21	1	no	no	0.549153	1.01196	-0.110824	no	-0.501162	no	East	yes	vocal	-0.0951153	0.0136477	-0.287328	-1.0053	2.63906
ind71	East.2017-04-21	1	no	no	0.549153	1.01196	0.183903	no	-1.47354	no	East	no	vocal	-1.13056	-1.48435	-0.287328	-1.0053	2.63906
ind15	East.2017-04-24	0	no	no	0.828584	1.01196	0.228317	no	-0.501162	no	East	no	contact	-1.01436	-1.10985	3.11588	-1.0053	2.63906
ind23	East.2017-04-24	1	no	yes	0.549153	1.01196	0.647449	no	-0.501162	no	East	no	contact	0.020774	-0.360851	0.110126	-1.0053	2.63906
ind48	East.2017-04-24	1	no	yes	0.549153	1.01196	0.657934	yes	0.471215	no	East	no	contact	-0.20943	1.13714	2.19676	-1.0053	2.63906
ind52	East.2017-04-24	1	no	no	0.549153	1.01196	0.023179	yes	1.44359	yes	East	no	contact	1.17085	-0.414351	-0.287328	-1.0053	2.63906
ind66	East.2017-04-24	1	no	yes	0.549153	1.01196	-0.288115	no	0.471215	yes	East	no	contact	0.135718	0.388147	-0.287328	-1.0053	2.63906
ind73	East.2017-04-24	1	no	no	0.549153	1.01196	0.423042	no	-0.501162	no	East	no	contact	0.710756	0.762646	1.45154	-1.0053	2.63906
ind7	East.2017-04-24	1	no	yes	0.549153	1.01196	-0.10699	no	-0.501162	yes	East	no	contact	0.595811	1.51164	-0.287328	-1.0053	2.63906
ind30	East.2017-04-24	1	no	no	0.549153	1.01196	-0.0689683	no	-0.501162	no	East	yes	contact	-0.0941705	0.0136477	-0.287328	-1.0053	2.63906
ind71	East.2017-04-24	1	no	no	0.549153	1.01196	0.21463	no	-1.47354	no	East	no	contact	-1.12962	-1.48435	-0.287328	-1.0053	2.63906
ind52	East.2017-05-06	0	no	no	-0.568571	1.01196	0.182062	yes	1.44359	yes	East	no	contact	1.17463	-0.414351	-0.287328	-0.897213	2.63906
ind66	East.2017-05-06	0	no	no	-0.568571	1.01196	-0.281174	no	0.471215	yes	East	no	contact	0.139497	0.388147	-0.287328	-0.897213	2.63906
ind73	East.2017-05-06	0	no	no	-0.568571	1.01196	0.494733	no	-0.501162	no	East	no	contact	0.714535	0.762646	1.74963	-0.897213	2.63906
ind7	East.2017-05-06	0	no	no	-0.568571	1.01196	-0.225115	no	-0.501162	yes	East	no	contact	0.59959	1.51164	-0.287328	-0.897213	2.63906
ind30	East.2017-05-06	0	no	no	-0.568571	1.01196	-0.0558	no	-0.501162	no	East	no	contact	-0.0903915	0.0136477	-0.287328	-0.897213	2.63906
ind71	East.2017-05-06	0	no	no	-0.568571	1.01196	0.399291	no	-1.47354	no	East	no	contact	-1.12584	-1.48435	-0.287328	-0.897213	2.63906
ind15	East.2017-05-06	1	no	no	-0.848002	1.01196	0.286006	no	-0.501162	no	East	no	contact	-1.01058	-1.10985	3.41397	-0.897213	2.63906
ind23	East.2017-05-06	1	no	yes	-0.848002	1.01196	1.02369	no	-0.501162	no	East	no	contact	0.0245529	-0.360851	0.408217	-0.897213	2.63906
ind48	East.2017-05-06	1	no	yes	-0.848002	1.01196	0.995954	yes	0.471215	no	East	no	contact	-0.205651	1.13714	2.49485	-0.897213	2.63906
ind15	East.2017-05-07	1	no	no	0.828584	1.01196	0.251356	no	-0.501162	no	East	no	contact	-1.01026	-1.10985	3.43881	-0.897213	2.63906
ind23	East.2017-05-07	1	no	yes	0.828584	1.01196	0.718658	no	-0.501162	no	East	no	contact	0.0248679	-0.360851	0.433058	-0.897213	2.63906
ind48	East.2017-05-07	1	no	yes	0.828584	1.01196	0.74178	yes	0.471215	no	East	no	contact	-0.205336	1.13714	2.51969	-0.897213	2.63906
ind52	East.2017-05-07	1	no	no	0.828584	1.01196	0.140333	yes	1.44359	yes	East	no	contact	1.17494	-0.414351	-0.287328	-0.897213	2.63906
ind66	East.2017-05-07	1	no	yes	0.828584	1.01196	-0.0863018	no	0.471215	yes	East	no	contact	0.139812	0.388147	-0.287328	-0.897213	2.63906
ind73	East.2017-05-07	1	no	no	0.828584	1.01196	0.537905	no	-0.501162	no	East	no	contact	0.71485	0.762646	1.77447	-0.897213	2.63906
ind7	East.2017-05-07	1	no	yes	0.828584	1.01196	0.0358079	no	-0.501162	yes	East	no	contact	0.599905	1.51164	-0.287328	-0.897213	2.63906
ind30	East.2017-05-07	1	no	no	0.828584	1.01196	0.00623753	no	-0.501162	no	East	no	contact	-0.0900766	0.0136477	-0.287328	-0.897213	2.63906
ind71	East.2017-05-07	1	no	no	0.828584	1.01196	0.324189	no	-1.47354	no	East	no	contact	-1.12552	-1.48435	-0.287328	-0.897213	2.63906
ind23	East.2017-05-10	0	no	yes	-0.568571	1.01196	0.872255	no	-0.501162	no	East	yes	vocal	0.0258126	-0.360851	0.507581	-0.897213	2.63906
ind48	East.2017-05-10	0	no	yes	-0.568571	1.01196	0.868394	yes	0.471215	no	East	no	vocal	-0.204391	1.13714	2.59422	-0.897213	2.63906
ind66	East.2017-05-10	0	no	no	-0.568571	1.01196	-0.300427	no	0.471215	yes	East	no	vocal	0.140757	0.388147	-0.287328	-0.897213	2.63906
ind73	East.2017-05-10	0	no	no	-0.568571	1.01196	0.433591	no	-0.501162	no	East	no	vocal	0.715794	0.762646	1.84899	-0.897213	2.63906
ind7	East.2017-05-10	0	no	no	-0.568571	1.01196	-0.221472	no	-0.501162	yes	East	no	vocal	0.60085	1.51164	-0.287328	-0.897213	2.63906
ind30	East.2017-05-10	0	no	no	-0.568571	1.01196	-0.0150293	no	-0.501162	no	East	no	vocal	-0.0891319	0.0136477	-0.287328	-0.897213	2.63906
ind15	East.2017-05-10	1	no	no	-0.848002	1.01196	0.252559	no	-0.501162	no	East	no	vocal	-1.00932	-1.10985	3.51333	-0.897213	2.63906
ind52	East.2017-05-10	1	no	no	-0.848002	1.01196	0.122234	yes	1.44359	yes	East	no	vocal	1.17589	-0.414351	-0.287328	-0.897213	2.63906
ind71	East.2017-05-10	1	no	no	-0.848002	1.01196	0.279732	no	-1.47354	no	East	no	vocal	-1.12458	-1.48435	-0.287328	-0.897213	2.63906
ind15	East.2017-09-04	0	no	no	-1.40686	1.01196	0.234588	no	0.471215	yes	East	no	vocal	-0.972472	-1.10985	-0.287328	-0.547256	2.63906
ind23	East.2017-09-04	0	no	yes	-1.40686	1.01196	0.883438	no	-0.501162	no	East	no	vocal	0.0626578	-0.360851	3.41397	-0.547256	2.63906
ind48	East.2017-09-04	0	no	yes	-1.40686	1.01196	0.822229	yes	1.44359	yes	East	no	vocal	-0.167546	1.13714	-0.287328	-0.547256	2.63906
ind52	East.2017-09-04	0	no	no	-1.40686	1.01196	0.196156	yes	1.44359	yes	East	no	vocal	1.21273	-0.414351	-0.287328	-0.547256	2.63906
ind66	East.2017-09-04	0	no	no	-1.40686	1.01196	-0.33148	no	0.471215	yes	East	no	vocal	0.177602	0.388147	-0.287328	-0.547256	2.63906
ind73	East.2017-09-04	0	no	no	-1.40686	1.01196	0.28346	no	-0.501162	no	East	no	vocal	0.75264	0.762646	4.75538	-0.547256	2.63906
ind7	East.2017-09-04	0	no	no	-1.40686	1.01196	-0.475199	no	-0.501162	yes	East	no	vocal	0.637695	1.51164	-0.287328	-0.547256	2.63906
ind30	East.2017-09-04	0	no	no	-1.40686	1.01196	-0.166979	no	-0.501162	no	East	no	vocal	-0.0522866	0.0136477	-0.287328	-0.547256	2.63906
ind71	East.2017-09-04	0	no	no	-1.40686	1.01196	0.179643	no	-1.47354	no	East	yes	vocal	-1.08773	-1.48435	-0.287328	-0.547256	2.63906
ind30	East.2017-10-03	0	no	no	0.828584	0.36562	0.0692292	no	-0.501162	no	East	no	vocal	-0.0431541	0.0136477	-0.287328	-0.943022	2.63906
ind15	East.2017-10-03	1	no	no	0.549153	0.36562	0.419075	no	0.471215	yes	East	no	vocal	-0.96334	-1.10985	-0.287328	-0.943022	2.63906
ind23	East.2017-10-03	1	no	yes	0.549153	0.36562	0.563586	no	-0.501162	no	East	no	vocal	0.0717904	-0.360851	4.13435	-0.943022	2.63906
ind48	East.2017-10-03	1	no	yes	0.549153	0.36562	0.751398	yes	1.44359	yes	East	no	vocal	-0.158413	1.13714	-0.287328	-0.943022	2.63906
ind52	East.2017-10-03	1	no	no	0.549153	0.36562	0.343449	yes	1.44359	yes	East	no	vocal	1.22186	-0.414351	-0.287328	-0.943022	2.63906
ind66	East.2017-10-03	1	no	yes	0.549153	0.36562	0.372732	no	0.471215	yes	East	no	vocal	0.186735	0.388147	-0.287328	-0.943022	2.63906
ind73	East.2017-10-03	1	no	no	0.549153	0.36562	0.647994	no	0.471215	yes	East	no	vocal	0.761772	0.762646	-0.287328	-0.943022	2.63906
ind7	East.2017-10-03	1	no	yes	0.549153	0.36562	0.230423	no	-0.501162	yes	East	no	vocal	0.646828	1.51164	-0.287328	-0.943022	2.63906
ind71	East.2017-10-03	1	no	no	0.549153	0.36562	0.393471	no	-1.47354	no	East	yes	vocal	-1.0786	-1.48435	-0.287328	-0.943022	2.63906
ind15	East.2017-10-06	0	no	no	-1.40686	0.36562	0.212719	no	0.471215	yes	East	no	contact	-0.962395	-1.10985	-0.287328	-0.943022	2.63906
ind23	East.2017-10-06	0	no	yes	-1.40686	0.36562	0.920021	no	-0.501162	no	East	no	contact	0.0727351	-0.360851	4.20888	-0.943022	2.63906
ind48	East.2017-10-06	0	no	yes	-1.40686	0.36562	0.775069	yes	1.44359	yes	East	no	contact	-0.157469	1.13714	-0.287328	-0.943022	2.63906
ind52	East.2017-10-06	0	no	no	-1.40686	0.36562	0.168727	yes	1.44359	yes	East	no	contact	1.22281	-0.414351	-0.287328	-0.943022	2.63906
ind66	East.2017-10-06	0	no	no	-1.40686	0.36562	-0.239884	no	0.471215	yes	East	no	contact	0.18768	0.388147	-0.287328	-0.943022	2.63906
ind73	East.2017-10-06	0	no	no	-1.40686	0.36562	0.220817	no	0.471215	yes	East	no	contact	0.762717	0.762646	-0.287328	-0.943022	2.63906
ind7	East.2017-10-06	0	no	no	-1.40686	0.36562	-0.397819	no	-0.501162	yes	East	no	contact	0.647772	1.51164	-0.287328	-0.943022	2.63906
ind30	East.2017-10-06	0	no	no	-1.40686	0.36562	-0.186247	no	-0.501162	no	East	no	contact	-0.0422093	0.0136477	-0.287328	-0.943022	2.63906
ind71	East.2017-10-06	0	no	no	-1.40686	0.36562	0.102261	no	-1.47354	no	East	yes	contact	-1.07765	-1.48435	-0.287328	-0.943022	2.63906
ind23	East.2017-10-24	0	no	yes	-0.848002	1.01196	0.619724	no	-0.501162	no	East	no	contact	0.0784036	-0.360851	4.65601	-0.943022	2.63906
ind48	East.2017-10-24	0	no	yes	-0.848002	1.01196	0.708063	yes	1.44359	yes	East	no	contact	-0.1518	1.13714	-0.287328	-0.943022	2.63906
ind66	East.2017-10-24	0	no	no	-0.848002	1.01196	0.0200055	no	0.471215	yes	East	no	contact	0.193348	0.388147	-0.287328	-0.943022	2.63906
ind73	East.2017-10-24	0	no	no	-0.848002	1.01196	0.420514	no	0.471215	yes	East	no	contact	0.768385	0.762646	-0.287328	-0.943022	2.63906
ind7	East.2017-10-24	0	no	no	-0.848002	1.01196	-0.150254	no	-0.501162	yes	East	no	contact	0.653441	1.51164	-0.287328	-0.943022	2.63906
ind30	East.2017-10-24	0	no	no	-0.848002	1.01196	-0.163542	no	-0.501162	no	East	no	contact	-0.0365408	0.0136477	-0.287328	-0.943022	2.63906
ind71	East.2017-10-24	0	no	no	-0.848002	1.01196	0.337542	no	-1.47354	no	East	no	contact	-1.07199	-1.48435	-0.287328	-0.943022	2.63906
ind15	East.2017-10-24	1	no	no	-1.12743	1.01196	0.256443	no	0.471215	yes	East	no	contact	-0.956726	-1.10985	-0.287328	-0.943022	2.63906
ind52	East.2017-10-24	1	no	no	-1.12743	1.01196	0.321886	yes	1.44359	yes	East	no	contact	1.22848	-0.414351	-0.287328	-0.943022	2.63906
ind15	East.2017-10-29	0	no	no	-0.848002	1.01196	0.23609	no	0.471215	yes	East	no	contact	-0.955152	-1.10985	-0.287328	-0.943022	2.63906
ind23	East.2017-10-29	0	no	yes	-0.848002	1.01196	0.574485	no	-0.501162	no	East	no	contact	0.0799782	-0.360851	4.78022	-0.943022	2.63906
ind48	East.2017-10-29	0	no	yes	-0.848002	1.01196	0.651562	yes	1.44359	yes	East	no	contact	-0.150226	1.13714	-0.287328	-0.943022	2.63906
ind66	East.2017-10-29	0	no	no	-0.848002	1.01196	0.027288	no	0.471215	yes	East	no	contact	0.194923	0.388147	-0.287328	-0.943022	2.63906
ind73	East.2017-10-29	0	no	no	-0.848002	1.01196	0.394655	no	0.471215	yes	East	no	contact	0.76996	0.762646	-0.287328	-0.943022	2.63906
ind7	East.2017-10-29	0	no	no	-0.848002	1.01196	-0.132021	no	-0.501162	yes	East	no	contact	0.655015	1.51164	-0.287328	-0.943022	2.63906
ind71	East.2017-10-29	0	no	no	-0.848002	1.01196	0.269944	no	-1.47354	no	East	no	contact	-1.07041	-1.48435	-0.287328	-0.943022	2.63906
ind52	East.2017-10-29	1	no	no	-1.12743	1.01196	0.304213	yes	1.44359	yes	East	no	contact	1.23005	-0.414351	-0.287328	-0.943022	2.63906
ind30	East.2017-10-29	1	no	no	-1.12743	1.01196	-0.180491	no	-0.501162	no	East	yes	contact	-0.0349662	0.0136477	-0.287328	-0.943022	2.63906
ind15	East.2017-12-29	0	no	no	-1.40686	1.01196	0.17301	no	0.471215	yes	East	no	contact	-0.935942	-1.10985	-0.287328	-1.00467	2.63906
ind23	East.2017-12-29	0	no	yes	-1.40686	1.01196	0.571476	no	1.44359	yes	East	no	contact	0.0991881	-0.360851	-0.287328	-1.00467	2.63906
ind48	East.2017-12-29	0	no	yes	-1.40686	1.01196	0.548845	yes	1.44359	yes	East	no	contact	-0.131016	1.13714	-0.287328	-1.00467	2.63906
ind52	East.2017-12-29	0	no	no	-1.40686	1.01196	0.264325	yes	1.44359	yes	East	no	contact	1.24926	-0.414351	-0.287328	-1.00467	2.63906
ind66	East.2017-12-29	0	no	no	-1.40686	1.01196	-0.172495	no	0.471215	yes	East	no	contact	0.214133	0.388147	-0.287328	-1.00467	2.63906
ind73	East.2017-12-29	0	no	no	-1.40686	1.01196	0.17854	no	0.471215	yes	East	no	contact	0.78917	0.762646	-0.287328	-1.00467	2.63906
ind7	East.2017-12-29	0	no	no	-1.40686	1.01196	-0.378645	no	-0.501162	yes	East	no	contact	0.674225	1.51164	-0.287328	-1.00467	2.63906
ind30	East.2017-12-29	0	no	no	-1.40686	1.01196	-0.180403	no	-0.501162	no	East	no	contact	-0.0157563	0.0136477	-0.287328	-1.00467	2.63906
ind71	East.2017-12-29	0	no	no	-1.40686	1.01196	0.10721	no	-1.47354	no	East	no	contact	-1.0512	-1.48435	-0.287328	-1.00467	2.63906
ind61	East.2018-05-29	0	no	no	-1.40686	-0.927066	-1.24448	no	-1.47354	no	East	no	contact	-1.57869	-1.85885	-0.287328	-0.906829	2.70805
ind15	East.2018-05-29	0	no	no	-1.40686	-0.927066	-0.403676	no	0.471215	yes	East	no	contact	-0.88839	-1.10985	-0.287328	-0.906829	2.70805
ind23	East.2018-05-29	0	no	no	-1.40686	-0.927066	-0.37978	no	1.44359	yes	East	no	contact	0.14674	-0.360851	-0.287328	-0.906829	2.70805
ind48	East.2018-05-29	0	no	no	-1.40686	-0.927066	-0.0893415	yes	1.44359	yes	East	no	contact	-0.0834634	1.13714	-0.287328	-0.906829	2.70805
ind52	East.2018-05-29	0	no	no	-1.40686	-0.927066	0.110574	yes	1.44359	yes	East	no	contact	1.29681	-0.414351	-0.287328	-0.906829	2.70805
ind66	East.2018-05-29	0	no	no	-1.40686	-0.927066	-0.876359	yes	0.471215	yes	East	no	contact	0.261685	0.388147	-0.287328	-0.906829	2.70805
ind73	East.2018-05-29	0	no	no	-1.40686	-0.927066	-0.518186	yes	0.471215	yes	East	no	contact	0.836722	0.762646	-0.287328	-0.906829	2.70805
ind7	East.2018-05-29	0	no	no	-1.40686	-0.927066	-0.850602	no	-1.47354	no	East	no	contact	0.721778	1.51164	-0.287328	-0.906829	2.70805
ind30	East.2018-05-29	0	no	no	-1.40686	-0.927066	0.0862873	no	-0.501162	no	East	yes	contact	0.031796	0.0136477	-0.287328	-0.906829	2.70805
ind71	East.2018-05-29	0	no	no	-1.40686	-0.927066	-0.622066	no	-1.47354	no	East	no	contact	-1.00365	-1.48435	-0.287328	-0.906829	2.70805
ind61	East.2018-06-27	0	no	no	-1.12743	1.01196	-0.882971	no	-1.47354	no	East	no	contact	-1.56955	-1.85885	-0.287328	-0.780817	2.77259
ind15	East.2018-06-27	0	no	no	-1.12743	1.01196	-0.305163	no	0.471215	yes	East	no	contact	-0.879257	-1.10985	-0.287328	-0.780817	2.77259
ind23	East.2018-06-27	0	no	yes	-1.12743	1.01196	-0.344055	no	1.44359	yes	East	no	contact	0.155873	-0.360851	-0.287328	-0.780817	2.77259
ind48	East.2018-06-27	0	no	yes	-1.12743	1.01196	-0.0663616	yes	1.44359	yes	East	no	contact	-0.0743308	1.13714	-0.287328	-0.780817	2.77259
ind52	East.2018-06-27	0	no	no	-1.12743	1.01196	-0.0456162	yes	1.44359	yes	East	no	contact	1.30595	-0.414351	-0.287328	-0.780817	2.77259
ind66	East.2018-06-27	0	no	yes	-1.12743	1.01196	-0.214059	yes	0.471215	yes	East	no	contact	0.270818	0.388147	-0.287328	-0.780817	2.77259
ind73	East.2018-06-27	0	no	no	-1.12743	1.01196	-0.0801689	yes	0.471215	yes	East	no	contact	0.845855	0.762646	-0.287328	-0.780817	2.77259
ind30	East.2018-06-27	0	no	no	-1.12743	1.01196	0.154745	no	-0.501162	no	East	no	contact	0.0409286	0.0136477	-0.287328	-0.780817	2.77259
ind71	East.2018-06-27	0	no	no	-1.12743	1.01196	-0.57457	no	-1.47354	no	East	no	contact	-0.994516	-1.48435	-0.287328	-0.780817	2.77259
ind7	East.2018-06-27	1	no	no	-1.40686	1.01196	-0.603431	no	-1.47354	no	East	no	contact	0.73091	1.51164	-0.287328	-0.780817	2.77259
ind61	East.2018-07-03	1	no	no	1.10801	1.01196	-1.24644	no	-1.47354	no	East	no	contact	-1.56766	-1.85885	-0.287328	-0.726645	2.77259
ind15	East.2018-07-03	1	no	no	1.10801	1.01196	-0.0285185	no	0.471215	yes	East	no	contact	-0.877367	-1.10985	-0.287328	-0.726645	2.77259
ind23	East.2018-07-03	1	no	yes	1.10801	1.01196	-0.182341	no	1.44359	yes	East	no	contact	0.157763	-0.360851	-0.287328	-0.726645	2.77259
ind48	East.2018-07-03	1	no	yes	1.10801	1.01196	0.284752	yes	1.44359	yes	East	no	contact	-0.0724413	1.13714	-0.287328	-0.726645	2.77259
ind52	East.2018-07-03	1	yes	no	1.10801	1.01196	0.20068	yes	1.44359	yes	East	no	contact	1.30784	-0.414351	-0.287328	-0.726645	2.77259
ind66	East.2018-07-03	1	no	yes	1.10801	1.01196	-0.0102117	yes	0.471215	yes	East	no	contact	0.272707	0.388147	-0.287328	-0.726645	2.77259
ind73	East.2018-07-03	1	no	no	1.10801	1.01196	0.130333	yes	0.471215	yes	East	no	contact	0.847744	0.762646	-0.287328	-0.726645	2.77259
ind7	East.2018-07-03	1	no	yes	1.10801	1.01196	0.0510842	no	-1.47354	no	East	no	contact	0.7328	1.51164	-0.287328	-0.726645	2.77259
ind30	East.2018-07-03	1	no	no	1.10801	1.01196	-0.0412274	no	-0.501162	no	East	no	contact	0.0428181	0.0136477	-0.287328	-0.726645	2.77259
ind71	East.2018-07-03	1	no	no	1.10801	1.01196	-0.312857	no	-1.47354	no	East	no	contact	-0.992627	-1.48435	-0.287328	-0.726645	2.77259
ind61	East.2018-07-06	1	no	no	-0.28914	1.65831	-1.03244	no	-1.47354	no	East	no	contact	-1.56672	-1.85885	-0.287328	-0.726645	2.77259
ind23	East.2018-07-06	0	no	yes	-0.0097091	1.65831	-0.377334	no	1.44359	yes	East	no	contact	0.158707	-0.360851	-0.287328	-0.726645	2.77259
ind48	East.2018-07-06	0	no	yes	-0.0097091	1.65831	0.0257068	yes	1.44359	yes	East	no	contact	-0.0714965	1.13714	-0.287328	-0.726645	2.77259
ind66	East.2018-07-06	0	no	no	-0.0097091	1.65831	-0.468523	yes	0.471215	yes	East	no	contact	0.273652	0.388147	-0.287328	-0.726645	2.77259
ind73	East.2018-07-06	0	no	no	-0.0097091	1.65831	-0.281786	yes	0.471215	yes	East	no	contact	0.848689	0.762646	-0.287328	-0.726645	2.77259
ind7	East.2018-07-06	0	no	no	-0.0097091	1.65831	-0.385511	no	-1.47354	no	East	no	contact	0.733745	1.51164	-0.287328	-0.726645	2.77259
ind15	East.2018-07-06	1	no	no	-0.28914	1.65831	-0.314339	no	0.471215	yes	East	no	contact	-0.876423	-1.10985	-0.287328	-0.726645	2.77259
ind52	East.2018-07-06	1	yes	no	-0.28914	1.65831	0.251916	yes	1.44359	yes	East	no	contact	1.30878	-0.414351	-0.287328	-0.726645	2.77259
ind30	East.2018-07-06	1	no	no	-0.28914	1.65831	0.0576297	no	-0.501162	no	East	yes	contact	0.0437628	0.0136477	-0.287328	-0.726645	2.77259
ind71	East.2018-07-06	1	no	no	-0.28914	1.65831	-0.393334	no	-1.47354	no	East	no	contact	-0.991682	-1.48435	-0.287328	-0.726645	2.77259
ind61	East.2018-07-07	1	no	no	-0.28914	1.65831	-0.996324	no	-1.47354	no	East	no	vocal	-1.5664	-1.85885	-0.287328	-0.726645	2.77259
ind23	East.2018-07-07	0	no	yes	-0.0097091	1.65831	-0.373053	no	1.44359	yes	East	no	vocal	0.159022	-0.360851	-0.287328	-0.726645	2.77259
ind48	East.2018-07-07	0	no	yes	-0.0097091	1.65831	0.0305767	yes	1.44359	yes	East	no	vocal	-0.0711816	1.13714	-0.287328	-0.726645	2.77259
ind66	East.2018-07-07	0	no	no	-0.0097091	1.65831	-0.454332	yes	0.471215	yes	East	no	vocal	0.273967	0.388147	-0.287328	-0.726645	2.77259
ind73	East.2018-07-07	0	no	no	-0.0097091	1.65831	-0.27961	yes	0.471215	yes	East	no	vocal	0.849004	0.762646	-0.287328	-0.726645	2.77259
ind7	East.2018-07-07	0	no	no	-0.0097091	1.65831	-0.364741	no	-1.47354	no	East	no	vocal	0.734059	1.51164	-0.287328	-0.726645	2.77259
ind15	East.2018-07-07	1	no	no	-0.28914	1.65831	-0.294406	no	0.471215	yes	East	no	vocal	-0.876108	-1.10985	-0.287328	-0.726645	2.77259
ind52	East.2018-07-07	1	yes	no	-0.28914	1.65831	0.263513	yes	1.44359	yes	East	no	vocal	1.3091	-0.414351	-0.287328	-0.726645	2.77259
ind30	East.2018-07-07	1	no	no	-0.28914	1.65831	0.0736497	no	-0.501162	no	East	yes	vocal	0.0440778	0.0136477	-0.287328	-0.726645	2.77259
ind71	East.2018-07-07	1	no	no	-0.28914	1.65831	-0.384516	no	-1.47354	no	East	no	vocal	-0.991367	-1.48435	-0.287328	-0.726645	2.77259
ind61	East.2018-11-06	1	no	no	1.10801	1.65831	0.2153	no	-1.47354	no	East	no	contact	-1.52798	-1.85885	-0.287328	-1.00772	2.77259
ind15	East.2018-11-06	1	no	no	1.10801	1.65831	0.236526	no	0.471215	yes	East	no	contact	-0.837688	-1.10985	-0.287328	-1.00772	2.77259
ind23	East.2018-11-06	1	no	yes	1.10801	1.65831	0.323902	no	1.44359	yes	East	no	contact	0.197442	-0.360851	-0.287328	-1.00772	2.77259
ind48	East.2018-11-06	1	no	yes	1.10801	1.65831	0.548397	yes	1.44359	yes	East	no	contact	-0.0327618	1.13714	-0.287328	-1.00772	2.77259
ind52	East.2018-11-06	1	yes	no	1.10801	1.65831	0.290929	yes	1.44359	yes	East	no	contact	1.34752	-0.414351	-0.287328	-1.00772	2.77259
ind66	East.2018-11-06	1	no	yes	1.10801	1.65831	-0.0478822	yes	0.471215	no	East	no	contact	0.312386	0.388147	-0.287328	-1.00772	2.77259
ind73	East.2018-11-06	1	no	no	1.10801	1.65831	0.311514	yes	0.471215	yes	East	no	contact	0.887424	0.762646	-0.287328	-1.00772	2.77259
ind7	East.2018-11-06	1	no	yes	1.10801	1.65831	0.308898	no	-1.47354	no	East	no	contact	0.772479	1.51164	1.5509	-1.00772	2.77259
ind30	East.2018-11-06	1	no	no	1.10801	1.65831	0.239969	no	-0.501162	no	East	no	contact	0.0824976	0.0136477	2.54454	-1.00772	2.77259
ind71	East.2018-11-06	1	no	no	1.10801	1.65831	-0.0337104	no	-1.47354	no	East	no	contact	-0.952947	-1.48435	-0.287328	-1.00772	2.77259
ind61	East.2018-12-19	1	no	no	-0.848002	1.01196	0.61648	no	-1.47354	no	East	yes	contact	-1.51444	-1.85885	-0.287328	-0.0333105	2.77259
ind23	East.2018-12-19	0	no	yes	-0.568571	1.01196	0.200294	no	1.44359	yes	East	no	contact	0.210983	-0.360851	-0.287328	-0.0333105	2.77259
ind48	East.2018-12-19	0	no	no	-0.568571	1.01196	0.337917	yes	1.44359	yes	East	no	contact	-0.0192204	1.13714	-0.287328	-0.0333105	2.77259
ind52	East.2018-12-19	0	no	no	-0.568571	1.01196	0.100379	yes	1.44359	yes	East	no	contact	1.36106	-0.414351	-0.287328	-0.0333105	2.77259
ind66	East.2018-12-19	0	no	no	-0.568571	1.01196	-0.387938	yes	0.471215	no	East	no	contact	0.325928	0.388147	-0.287328	-0.0333105	2.77259
ind73	East.2018-12-19	0	no	no	-0.568571	1.01196	0.0932222	yes	0.471215	yes	East	no	contact	0.900965	0.762646	-0.287328	-0.0333105	2.77259
ind7	East.2018-12-19	0	no	no	-0.568571	1.01196	0.143879	no	-1.47354	no	East	no	contact	0.786021	1.51164	2.61906	-0.0333105	2.77259
ind30	East.2018-12-19	0	no	no	-0.568571	1.01196	0.418676	no	-0.501162	no	East	no	contact	0.096039	0.0136477	3.61269	-0.0333105	2.77259
ind15	East.2018-12-19	1	no	no	-0.848002	1.01196	0.0593781	no	0.471215	yes	East	no	contact	-0.824147	-1.10985	-0.287328	-0.0333105	2.77259
ind71	East.2018-12-19	1	no	yes	-0.848002	1.01196	-0.0391912	no	-1.47354	no	East	no	contact	-0.939406	-1.48435	-0.287328	-0.0333105	2.77259
ind61	East.2018-12-29	1	no	no	1.10801	1.65831	0.464567	no	-1.47354	no	East	no	contact	-1.51129	-1.85885	-0.287328	-0.0333105	2.77259
ind15	East.2018-12-29	1	no	no	1.10801	1.65831	0.349074	no	0.471215	yes	East	no	contact	-0.820997	-1.10985	-0.287328	-0.0333105	2.77259
ind23	East.2018-12-29	1	no	yes	1.10801	1.65831	0.447259	no	1.44359	yes	East	no	contact	0.214133	-0.360851	-0.287328	-0.0333105	2.77259
ind48	East.2018-12-29	1	no	yes	1.10801	1.65831	0.624689	yes	1.44359	yes	East	no	contact	-0.0160713	1.13714	-0.287328	-0.0333105	2.77259
ind52	East.2018-12-29	1	yes	no	1.10801	1.65831	0.287714	yes	1.44359	yes	East	no	contact	1.36421	-0.414351	-0.287328	-0.0333105	2.77259
ind66	East.2018-12-29	1	no	yes	1.10801	1.65831	0.00206766	yes	0.471215	no	East	no	contact	0.329077	0.388147	-0.287328	-0.0333105	2.77259
ind73	East.2018-12-29	1	no	no	1.10801	1.65831	0.400282	yes	0.471215	yes	East	no	contact	0.904114	0.762646	-0.287328	-0.0333105	2.77259
ind7	East.2018-12-29	1	no	yes	1.10801	1.65831	0.375655	no	-1.47354	no	East	no	contact	0.78917	1.51164	2.86747	-0.0333105	2.77259
ind30	East.2018-12-29	1	no	no	1.10801	1.65831	0.317851	no	-0.501162	no	East	no	contact	0.0991881	0.0136477	3.8611	-0.0333105	2.77259
ind71	East.2018-12-29	1	no	yes	1.10801	1.65831	0.057644	no	-1.47354	no	East	no	contact	-0.936257	-1.48435	-0.287328	-0.0333105	2.77259
ind6	North.1997-01-29	0	no	no	-1.12743	-0.280723	-1.34291	no	-0.501162	no	North	yes	vocal	-0.696291	-0.655101	-0.287328	-0.60258	2.63906
ind9	North.1997-01-29	0	no	no	-1.12743	-0.280723	-1.18102	no	0.471215	yes	North	no	vocal	-0.926179	-1.37735	-0.287328	-0.60258	2.63906
ind20	North.1997-01-29	0	no	no	-1.12743	-0.280723	-1.10793	no	0.471215	yes	North	no	vocal	-0.351142	1.27089	-0.287328	-0.60258	2.63906
ind32	North.1997-01-29	0	no	no	-1.12743	-0.280723	-1.16795	no	-0.501162	no	North	no	vocal	-0.236198	0.789396	0.0604447	-0.60258	2.63906
ind47	North.1997-01-29	0	no	yes	-1.12743	-0.280723	-0.870399	no	0.471215	yes	North	no	vocal	-0.696291	-0.89585	-0.287328	-0.60258	2.63906
ind4	North.1997-01-29	0	no	no	-1.12743	-0.280723	-1.05409	no	-0.501162	no	North	no	vocal	-0.658186	-0.414351	-0.287328	-0.60258	2.63906
ind16	North.1997-01-29	0	no	no	-1.12743	-0.280723	-1.48531	no	-0.501162	no	North	no	vocal	-1.04112	0.0671476	-0.287328	-0.60258	2.63906
ind40	North.1997-01-29	0	no	no	-1.12743	-0.280723	-0.456281	no	-1.47354	no	North	no	vocal	-1.50122	0.307897	3.28976	-0.60258	2.63906
ind64	North.1997-01-29	0	no	no	-1.12743	-0.280723	-1.12153	no	-0.501162	no	North	no	vocal	-0.926179	1.03015	0.284013	-0.60258	2.63906
ind38	North.1997-01-29	1	no	no	-1.40686	-0.280723	-1.22216	no	0.471215	yes	North	no	vocal	-0.581031	1.51164	-0.287328	-0.60258	2.63906
ind50	North.1997-01-29	0	no	no	-1.12743	-0.280723	-1.29153	yes	0.471215	no	North	no	vocal	0.799247	0.548646	-0.287328	-0.60258	2.63906
ind6	North.1997-02-05	0	no	no	-0.848002	-0.927066	-1.41612	no	-0.501162	no	North	no	vocal	-0.694086	-0.655101	-0.287328	-0.718168	2.63906
ind9	North.1997-02-05	0	no	no	-0.848002	-0.927066	-1.36732	no	0.471215	yes	North	no	vocal	-0.923975	-1.37735	-0.287328	-0.718168	2.63906
ind20	North.1997-02-05	0	no	no	-0.848002	-0.927066	-1.31848	no	0.471215	yes	North	no	vocal	-0.348938	1.27089	-0.287328	-0.718168	2.63906
ind32	North.1997-02-05	0	no	no	-0.848002	-0.927066	-1.20193	no	-0.501162	no	North	no	vocal	-0.233993	0.789396	0.234331	-0.718168	2.63906
ind38	North.1997-02-05	0	no	no	-0.848002	-0.927066	-1.31332	no	0.471215	yes	North	no	vocal	-0.578827	1.51164	-0.287328	-0.718168	2.63906
ind47	North.1997-02-05	0	no	no	-0.848002	-0.927066	-1.16999	no	0.471215	yes	North	no	vocal	-0.694086	-0.89585	-0.287328	-0.718168	2.63906
ind4	North.1997-02-05	0	no	yes	-0.848002	-0.927066	-1.29626	no	-0.501162	no	North	no	vocal	-0.655981	-0.414351	-0.287328	-0.718168	2.63906
ind16	North.1997-02-05	0	no	no	-0.848002	-0.927066	-1.42519	no	-0.501162	no	North	no	vocal	-1.03892	0.0671476	-0.287328	-0.718168	2.63906
ind40	North.1997-02-05	0	no	no	-0.848002	-0.927066	-0.625962	no	-1.47354	no	North	no	vocal	-1.49901	0.307897	3.46365	-0.718168	2.63906
ind64	North.1997-02-05	1	no	no	-1.12743	-0.927066	-1.18999	no	-0.501162	no	North	no	vocal	-0.923975	1.03015	0.457899	-0.718168	2.63906
ind50	North.1997-02-05	1	no	no	-1.12743	-0.927066	-1.34907	yes	0.471215	no	North	no	vocal	0.801452	0.548646	-0.287328	-0.718168	2.63906
ind6	North.1997-02-06	0	no	yes	0.269722	-2.21975	-0.241184	no	-0.501162	no	North	no	contact	-0.693771	-0.655101	-0.287328	-0.718168	2.63906
ind32	North.1997-02-06	0	no	no	0.269722	-2.21975	-1.10317	no	-0.501162	no	North	no	contact	-0.233678	0.789396	0.259172	-0.718168	2.63906
ind40	North.1997-02-06	0	no	no	0.269722	-2.21975	-1.01729	no	-1.47354	no	North	no	contact	-1.4987	0.307897	3.48849	-0.718168	2.63906
ind64	North.1997-02-06	0	no	no	0.269722	-2.21975	-1.28347	no	-0.501162	no	North	no	contact	-0.92366	1.03015	0.48274	-0.718168	2.63906
ind9	North.1997-02-06	1	no	yes	-0.0097091	-2.21975	-0.847222	no	0.471215	yes	North	no	contact	-0.92366	-1.37735	-0.287328	-0.718168	2.63906
ind20	North.1997-02-06	1	no	yes	-0.0097091	-2.21975	-0.441928	no	0.471215	yes	North	no	contact	-0.348623	1.27089	-0.287328	-0.718168	2.63906
ind38	North.1997-02-06	1	no	yes	-0.0097091	-2.21975	-0.750546	no	0.471215	yes	North	no	contact	-0.578512	1.51164	-0.287328	-0.718168	2.63906
ind47	North.1997-02-06	1	no	yes	-0.0097091	-2.21975	-0.688005	no	0.471215	yes	North	no	contact	-0.693771	-0.89585	-0.287328	-0.718168	2.63906
ind4	North.1997-02-06	1	no	no	-0.0097091	-2.21975	-0.727529	no	-0.501162	no	North	no	contact	-0.655666	-0.414351	-0.287328	-0.718168	2.63906
ind16	North.1997-02-06	1	no	no	-0.0097091	-2.21975	-0.736469	no	-0.501162	no	North	no	contact	-1.0386	0.0671476	-0.287328	-0.718168	2.63906
ind50	North.1997-02-06	0	no	yes	0.269722	-2.21975	-1.51002	yes	0.471215	no	North	no	contact	0.801766	0.548646	-0.287328	-0.718168	2.63906
ind6	North.1997-02-12	0	no	no	-0.568571	-1.57341	-0.839474	no	-0.501162	no	North	no	vocal	-0.691882	-0.821773	-0.287328	-0.718168	2.63906
ind9	North.1997-02-12	0	no	no	-0.568571	-1.57341	-1.14932	no	0.471215	yes	North	no	vocal	-0.921771	-1.34031	-0.287328	-0.718168	2.63906
ind20	North.1997-02-12	0	no	no	-0.568571	-1.57341	-0.837255	no	0.471215	yes	North	no	vocal	-0.346733	1.25238	-0.287328	-0.718168	2.63906
ind38	North.1997-02-12	0	no	yes	-0.568571	-1.57341	-0.977588	no	0.471215	yes	North	no	vocal	-0.576622	1.51164	-0.287328	-0.718168	2.63906
ind16	North.1997-02-12	0	no	no	-0.568571	-1.57341	-0.990487	no	-0.501162	no	North	no	vocal	-1.03672	-0.0439675	-0.287328	-0.718168	2.63906
ind40	North.1997-02-12	0	no	no	-0.568571	-1.57341	-0.740956	no	-1.47354	no	North	no	vocal	-1.49681	0.215301	3.63754	-0.718168	2.63906
ind64	North.1997-02-12	0	no	no	-0.568571	-1.57341	-1.14342	no	-0.501162	no	North	no	vocal	-0.921771	0.993107	0.631786	-0.718168	2.63906
ind32	North.1997-02-12	1	no	no	-0.848002	-1.57341	-1.04433	no	-0.501162	no	North	yes	vocal	-0.231789	0.733838	0.408217	-0.718168	2.63906
ind47	North.1997-02-12	1	no	no	-0.848002	-1.57341	-0.819728	no	0.471215	yes	North	no	vocal	-0.691882	-1.08104	-0.287328	-0.718168	2.63906
ind4	North.1997-02-12	1	no	no	-0.848002	-1.57341	-1.04213	no	-0.501162	no	North	no	vocal	-0.653777	-0.562505	-0.287328	-0.718168	2.63906
ind50	North.1997-02-12	0	no	yes	-0.568571	-1.57341	-1.30589	yes	0.471215	no	North	no	vocal	0.803656	0.47457	-0.287328	-0.718168	2.63906
ind6	North.1997-04-09	0	no	no	0.549153	-0.927066	-0.914307	no	-0.501162	no	North	no	vocal	-0.674246	-0.821773	-0.287328	-0.435788	2.56495
ind32	North.1997-04-09	0	no	no	0.549153	-0.927066	-1.01337	no	-0.501162	no	North	no	vocal	-0.214154	0.733838	1.79931	-0.435788	2.56495
ind16	North.1997-04-09	0	no	no	0.549153	-0.927066	-0.913752	no	-0.501162	no	North	no	vocal	-1.01908	-0.0439675	-0.287328	-0.435788	2.56495
ind64	North.1997-04-09	0	no	no	0.549153	-0.927066	-1.06687	no	-0.501162	no	North	no	vocal	-0.904135	0.993107	2.02288	-0.435788	2.56495
ind9	North.1997-04-09	1	no	yes	0.269722	-0.927066	-1.07597	no	0.471215	yes	North	no	vocal	-0.904135	-1.34031	-0.287328	-0.435788	2.56495
ind20	North.1997-04-09	1	no	yes	0.269722	-0.927066	-0.692412	no	0.471215	yes	North	no	vocal	-0.329098	1.25238	-0.287328	-0.435788	2.56495
ind38	North.1997-04-09	1	no	yes	0.269722	-0.927066	-0.758981	no	0.471215	yes	North	no	vocal	-0.558987	1.51164	-0.287328	-0.435788	2.56495
ind47	North.1997-04-09	1	no	yes	0.269722	-0.927066	-0.539789	no	0.471215	yes	North	no	vocal	-0.674246	-1.08104	-0.287328	-0.435788	2.56495
ind4	North.1997-04-09	1	no	yes	0.269722	-0.927066	-0.830668	no	-1.47354	no	North	no	vocal	-0.636142	-0.562505	-0.287328	-0.435788	2.56495
ind40	North.1997-04-09	1	no	no	0.269722	-0.927066	-0.879614	no	-1.47354	no	North	no	vocal	-1.47917	0.47457	5.02863	-0.435788	2.56495
ind50	North.1997-04-09	1	no	yes	0.269722	-0.927066	-1.3039	yes	0.471215	no	North	no	vocal	0.821291	0.215301	-0.287328	-0.435788	2.56495
ind32	North.1997-09-11	0	no	no	0.828584	-0.927066	-0.687165	no	0.471215	yes	North	no	vocal	-0.165342	0.993107	-0.287328	-0.640333	2.56495
ind38	North.1997-09-11	0	no	yes	0.828584	-0.927066	-0.213247	no	0.471215	yes	North	no	vocal	-0.510175	1.51164	-0.287328	-0.640333	2.56495
ind64	North.1997-09-11	0	no	no	0.828584	-0.927066	-0.4438	no	0.471215	yes	North	no	vocal	-0.855323	1.25238	-0.287328	-0.640333	2.56495
ind6	North.1997-09-11	1	no	yes	0.549153	-0.927066	-0.40537	no	-0.501162	no	North	no	vocal	-0.625434	-0.821773	-0.287328	-0.640333	2.56495
ind9	North.1997-09-11	1	no	yes	0.549153	-0.927066	-0.549218	no	0.471215	yes	North	no	vocal	-0.855323	-1.34031	-0.287328	-0.640333	2.56495
ind20	North.1997-09-11	1	no	yes	0.549153	-0.927066	-0.209173	no	0.471215	yes	North	no	vocal	-0.280286	0.733838	-0.287328	-0.640333	2.56495
ind40	North.1997-09-11	1	no	no	0.549153	-0.927066	-0.669397	no	-0.501162	yes	North	no	vocal	-1.43036	0.215301	-0.287328	-0.640333	2.56495
ind4	North.1997-09-11	1	no	yes	0.549153	-0.927066	-0.277916	no	-1.47354	no	North	no	vocal	-0.587329	-0.562505	-0.287328	-0.640333	2.56495
ind16	North.1997-09-11	1	no	yes	0.549153	-0.927066	-0.426423	no	-0.501162	no	North	no	vocal	-0.970268	-0.0439675	-0.287328	-0.640333	2.56495
ind47	North.1997-09-11	1	no	no	0.549153	-0.927066	-0.181084	no	-0.501162	no	North	no	vocal	-0.625434	-1.08104	-0.287328	-0.640333	2.56495
ind50	North.1997-09-11	1	no	yes	0.549153	-0.927066	-0.659094	yes	0.471215	no	North	no	vocal	0.870103	0.47457	-0.287328	-0.640333	2.56495
ind9	North.1997-09-27	0	no	yes	0.269722	-0.927066	-0.723581	no	0.471215	yes	North	no	vocal	-0.850285	-1.34031	-0.287328	-0.640333	2.56495
ind20	North.1997-09-27	0	no	no	0.269722	-0.927066	-0.282683	no	0.471215	yes	North	no	vocal	-0.275247	0.733838	-0.287328	-0.640333	2.56495
ind32	North.1997-09-27	0	no	no	0.269722	-0.927066	-0.6438	no	0.471215	yes	North	no	vocal	-0.160303	0.993107	-0.287328	-0.640333	2.56495
ind38	North.1997-09-27	0	no	no	0.269722	-0.927066	-0.213904	no	0.471215	yes	North	no	vocal	-0.505136	1.51164	-0.287328	-0.640333	2.56495
ind64	North.1997-09-27	0	no	no	0.269722	-0.927066	-0.459153	no	0.471215	yes	North	no	vocal	-0.850285	1.25238	-0.287328	-0.640333	2.56495
ind6	North.1997-09-27	1	no	yes	-0.0097091	-0.927066	-0.33431	no	-0.501162	no	North	yes	vocal	-0.620396	-0.821773	-0.287328	-0.640333	2.56495
ind40	North.1997-09-27	1	no	no	-0.0097091	-0.927066	-0.587387	no	-0.501162	yes	North	no	vocal	-1.42532	0.215301	-0.287328	-0.640333	2.56495
ind4	North.1997-09-27	1	no	yes	-0.0097091	-0.927066	-0.103673	no	-1.47354	no	North	no	vocal	-0.582291	-0.562505	-0.287328	-0.640333	2.56495
ind16	North.1997-09-27	1	no	yes	-0.0097091	-0.927066	-0.535453	no	-0.501162	no	North	no	vocal	-0.965229	-0.0439675	-0.287328	-0.640333	2.56495
ind47	North.1997-09-27	1	no	no	-0.0097091	-0.927066	-0.319113	no	-0.501162	no	North	no	vocal	-0.620396	-1.08104	-0.287328	-0.640333	2.56495
ind50	North.1997-09-27	1	no	yes	-0.0097091	-0.927066	-0.252775	yes	0.471215	no	North	no	vocal	0.875142	0.47457	-0.287328	-0.640333	2.56495
ind6	North.1997-10-12	0	no	no	-0.848002	-2.21975	-0.182955	no	-0.501162	no	North	no	vocal	-0.615672	-0.821773	-0.287328	-0.415601	2.56495
ind9	North.1997-10-12	0	no	no	-0.848002	-2.21975	-0.173645	no	0.471215	yes	North	no	vocal	-0.845561	-1.34031	-0.287328	-0.415601	2.56495
ind20	North.1997-10-12	0	no	no	-0.848002	-2.21975	0.399073	no	0.471215	yes	North	no	vocal	-0.270524	0.993107	-0.287328	-0.415601	2.56495
ind32	North.1997-10-12	0	no	no	-0.848002	-2.21975	-0.339453	no	0.471215	yes	North	no	vocal	-0.155579	0.733838	-0.287328	-0.415601	2.56495
ind38	North.1997-10-12	0	no	no	-0.848002	-2.21975	0.0624203	no	0.471215	yes	North	no	vocal	-0.500413	1.51164	-0.287328	-0.415601	2.56495
ind40	North.1997-10-12	0	no	no	-0.848002	-2.21975	-0.449836	no	-0.501162	yes	North	no	vocal	-1.4206	0.215301	-0.287328	-0.415601	2.56495
ind4	North.1997-10-12	0	no	no	-0.848002	-2.21975	-0.178202	no	-1.47354	no	North	no	vocal	-0.577567	-0.562505	-0.287328	-0.415601	2.56495
ind16	North.1997-10-12	0	no	no	-0.848002	-2.21975	-0.198745	no	-0.501162	no	North	no	vocal	-0.960505	-0.0439675	-0.287328	-0.415601	2.56495
ind47	North.1997-10-12	1	no	no	-1.12743	-2.21975	-0.021287	no	-0.501162	no	North	no	vocal	-0.615672	-1.08104	-0.287328	-0.415601	2.56495
ind64	North.1997-10-12	1	no	no	-1.12743	-2.21975	-0.021287	no	0.471215	yes	North	no	vocal	-0.845561	1.25238	-0.287328	-0.415601	2.56495
ind50	North.1997-10-12	0	no	no	-0.848002	-2.21975	-0.474977	yes	0.471215	no	North	no	vocal	0.879866	0.47457	-0.287328	-0.415601	2.56495
ind6	North.1997-10-14	0	no	no	-0.848002	-2.21975	-0.0470875	no	-0.501162	no	North	no	vocal	-0.615042	-0.821773	-0.287328	-0.415601	2.56495
ind32	North.1997-10-14	0	no	no	-0.848002	-2.21975	-0.856781	no	0.471215	yes	North	no	vocal	-0.154949	0.733838	-0.287328	-0.415601	2.56495
ind38	North.1997-10-14	0	no	no	-0.848002	-2.21975	0.295325	no	0.471215	yes	North	no	vocal	-0.499783	1.51164	-0.287328	-0.415601	2.56495
ind40	North.1997-10-14	0	no	no	-0.848002	-2.21975	-0.51169	no	-0.501162	yes	North	no	vocal	-1.41997	0.215301	-0.287328	-0.415601	2.56495
ind4	North.1997-10-14	0	no	no	-0.848002	-2.21975	-0.447767	no	-1.47354	no	North	no	vocal	-0.576937	-0.562505	-0.287328	-0.415601	2.56495
ind16	North.1997-10-14	0	no	no	-0.848002	-2.21975	0.363114	no	-0.501162	no	North	no	vocal	-0.959876	-0.0439675	-0.287328	-0.415601	2.56495
ind47	North.1997-10-14	0	no	no	-0.848002	-2.21975	0.51124	no	-0.501162	no	North	no	vocal	-0.615042	-1.08104	-0.287328	-0.415601	2.56495
ind64	North.1997-10-14	0	no	no	-0.848002	-2.21975	-0.270696	no	0.471215	yes	North	no	vocal	-0.844931	1.25238	-0.287328	-0.415601	2.56495
ind9	North.1997-10-14	1	no	yes	-1.12743	-2.21975	1.15709	no	0.471215	yes	North	no	vocal	-0.844931	-1.34031	-0.287328	-0.415601	2.56495
ind20	North.1997-10-14	1	no	yes	-1.12743	-2.21975	1.15709	no	0.471215	yes	North	no	vocal	-0.269894	0.993107	-0.287328	-0.415601	2.56495
ind50	North.1997-10-14	0	no	no	-0.848002	-2.21975	-0.938203	yes	0.471215	no	North	no	vocal	0.880496	0.47457	-0.287328	-0.415601	2.56495
ind6	North.1997-12-03	1	no	yes	1.38745	-0.927066	-0.127087	no	-0.501162	no	North	no	vocal	-0.599296	-0.821773	-0.287328	-0.0614021	2.56495
ind9	North.1997-12-03	1	no	yes	1.38745	-0.927066	-0.3459	no	0.471215	yes	North	no	vocal	-0.829185	-1.34031	-0.287328	-0.0614021	2.56495
ind20	North.1997-12-03	1	no	yes	1.38745	-0.927066	0.0338961	no	0.471215	yes	North	no	vocal	-0.254148	0.993107	-0.287328	-0.0614021	2.56495
ind32	North.1997-12-03	1	no	no	1.38745	-0.927066	-0.543361	no	0.471215	yes	North	no	vocal	-0.139204	0.733838	-0.287328	-0.0614021	2.56495
ind38	North.1997-12-03	1	no	no	1.38745	-0.927066	-0.0338798	no	0.471215	no	North	no	vocal	-0.484037	1.51164	-0.287328	-0.0614021	2.56495
ind40	North.1997-12-03	1	no	no	1.38745	-0.927066	-0.447534	no	-0.501162	yes	North	no	vocal	-1.40422	0.215301	-0.287328	-0.0614021	2.56495
ind4	North.1997-12-03	1	no	yes	1.38745	-0.927066	-0.177274	no	-1.47354	no	North	no	vocal	-0.561191	-0.562505	-0.287328	-0.0614021	2.56495
ind16	North.1997-12-03	1	no	yes	1.38745	-0.927066	-0.2041	no	-0.501162	no	North	no	vocal	-0.94413	-0.0439675	-0.287328	-0.0614021	2.56495
ind47	North.1997-12-03	1	no	no	1.38745	-0.927066	0.0124319	no	-0.501162	no	North	no	vocal	-0.599296	-1.08104	-0.287328	-0.0614021	2.56495
ind64	North.1997-12-03	1	no	no	1.38745	-0.927066	-0.122213	no	0.471215	yes	North	no	vocal	-0.829185	1.25238	-0.287328	-0.0614021	2.56495
ind50	North.1997-12-03	1	no	yes	1.38745	-0.927066	-0.297425	yes	0.471215	no	North	no	vocal	0.896241	0.47457	-0.287328	-0.0614021	2.56495
ind6	North.1997-12-05	0	no	no	-0.28914	-0.927066	-0.38115	no	-0.501162	no	North	no	vocal	-0.598666	-0.821773	-0.287328	-0.0614021	2.56495
ind9	North.1997-12-05	0	no	yes	-0.28914	-0.927066	-0.649663	no	0.471215	yes	North	no	vocal	-0.828555	-1.34031	-0.287328	-0.0614021	2.56495
ind20	North.1997-12-05	0	no	no	-0.28914	-0.927066	-0.311501	no	0.471215	yes	North	no	vocal	-0.253518	0.993107	-0.287328	-0.0614021	2.56495
ind38	North.1997-12-05	0	no	no	-0.28914	-0.927066	-0.236492	no	0.471215	no	North	no	vocal	-0.483407	1.51164	-0.287328	-0.0614021	2.56495
ind40	North.1997-12-05	0	no	no	-0.28914	-0.927066	-0.440018	no	-0.501162	yes	North	no	vocal	-1.40359	0.215301	-0.287328	-0.0614021	2.56495
ind4	North.1997-12-05	0	no	yes	-0.28914	-0.927066	0.126248	no	-1.47354	no	North	no	vocal	-0.560562	-0.562505	-0.287328	-0.0614021	2.56495
ind16	North.1997-12-05	0	no	no	-0.28914	-0.927066	-0.61725	no	-0.501162	no	North	no	vocal	-0.9435	-0.0439675	-0.287328	-0.0614021	2.56495
ind32	North.1997-12-05	1	no	no	-0.568571	-0.927066	-0.337613	no	0.471215	yes	North	no	vocal	-0.138574	0.733838	-0.287328	-0.0614021	2.56495
ind47	North.1997-12-05	1	no	no	-0.568571	-0.927066	-0.250649	no	-0.501162	no	North	no	vocal	-0.598666	-1.08104	-0.287328	-0.0614021	2.56495
ind64	North.1997-12-05	1	no	no	-0.568571	-0.927066	-0.166013	no	0.471215	yes	North	no	vocal	-0.828555	1.25238	-0.287328	-0.0614021	2.56495
ind50	North.1997-12-05	1	no	no	-0.568571	-0.927066	-0.136169	yes	0.471215	no	North	no	vocal	0.896871	0.47457	-0.287328	-0.0614021	2.56495
ind20	North.1997-12-10	0	no	yes	0.828584	-0.927066	-0.0349206	no	0.471215	yes	North	no	contact	-0.251944	0.993107	-0.287328	-0.0614021	2.56495
ind4	North.1997-12-10	0	no	yes	0.828584	-0.927066	-0.123134	no	-1.47354	no	North	no	contact	-0.558987	-0.562505	-0.287328	-0.0614021	2.56495
ind16	North.1997-12-10	0	no	yes	0.828584	-0.927066	-0.231684	no	-0.501162	no	North	no	contact	-0.941925	-0.0439675	-0.287328	-0.0614021	2.56495
ind6	North.1997-12-10	1	no	no	0.549153	-0.927066	-0.262285	no	-0.501162	no	North	no	contact	-0.597092	-0.821773	-0.287328	-0.0614021	2.56495
ind9	North.1997-12-10	1	no	no	0.549153	-0.927066	-0.47135	no	0.471215	yes	North	no	contact	-0.826981	-1.34031	-0.287328	-0.0614021	2.56495
ind32	North.1997-12-10	1	no	no	0.549153	-0.927066	-0.487663	no	0.471215	yes	North	no	contact	-0.136999	0.733838	-0.287328	-0.0614021	2.56495
ind38	North.1997-12-10	1	no	yes	0.549153	-0.927066	-0.0713341	no	0.471215	no	North	no	contact	-0.481833	1.51164	-0.287328	-0.0614021	2.56495
ind40	North.1997-12-10	1	no	no	0.549153	-0.927066	-0.452431	no	-0.501162	yes	North	no	contact	-1.40202	0.215301	-0.287328	-0.0614021	2.56495
ind47	North.1997-12-10	1	no	no	0.549153	-0.927066	-0.02815	no	-0.501162	no	North	no	contact	-0.597092	-1.08104	-0.287328	-0.0614021	2.56495
ind64	North.1997-12-10	1	no	no	0.549153	-0.927066	-0.153525	no	0.471215	yes	North	no	contact	-0.826981	1.25238	-0.287328	-0.0614021	2.56495
ind50	North.1997-12-10	1	no	no	0.549153	-0.927066	-0.29789	yes	0.471215	no	North	no	contact	0.898446	0.47457	-0.287328	-0.0614021	2.56495
ind6	North.1997-12-11	0	no	no	-1.40686	-0.927066	-0.685559	no	-0.501162	no	North	no	vocal	-0.596777	-0.821773	-0.287328	-0.0614021	2.56495
ind9	North.1997-12-11	0	no	no	-1.40686	-0.927066	-1.07617	no	0.471215	yes	North	no	vocal	-0.826666	-1.34031	-0.287328	-0.0614021	2.56495
ind20	North.1997-12-11	0	no	no	-1.40686	-0.927066	-0.942949	no	0.471215	yes	North	no	vocal	-0.251629	0.993107	-0.287328	-0.0614021	2.56495
ind32	North.1997-12-11	0	no	no	-1.40686	-0.927066	-0.298974	no	0.471215	yes	North	no	vocal	-0.136684	0.733838	-0.287328	-0.0614021	2.56495
ind38	North.1997-12-11	0	no	yes	-1.40686	-0.927066	-0.384288	no	0.471215	no	North	no	vocal	-0.481518	1.51164	-0.287328	-0.0614021	2.56495
ind40	North.1997-12-11	0	no	no	-1.40686	-0.927066	-0.503791	no	-0.501162	yes	North	no	vocal	-1.4017	0.215301	-0.287328	-0.0614021	2.56495
ind4	North.1997-12-11	0	no	no	-1.40686	-0.927066	0.46229	no	-1.47354	no	North	no	vocal	-0.558672	-0.562505	-0.287328	-0.0614021	2.56495
ind16	North.1997-12-11	0	no	no	-1.40686	-0.927066	-1.19548	no	-0.501162	no	North	no	vocal	-0.94161	-0.0439675	-0.287328	-0.0614021	2.56495
ind47	North.1997-12-11	0	no	no	-1.40686	-0.927066	-0.288124	no	-0.501162	no	North	no	vocal	-0.596777	-1.08104	-0.287328	-0.0614021	2.56495
ind64	North.1997-12-11	0	no	no	-1.40686	-0.927066	-0.369839	no	0.471215	yes	North	no	vocal	-0.826666	1.25238	-0.287328	-0.0614021	2.56495
ind50	North.1997-12-11	0	no	no	-1.40686	-0.927066	0.516036	yes	0.471215	no	North	no	vocal	0.898761	0.47457	-0.287328	-0.0614021	2.56495
ind6	North.1997-12-17	1	no	yes	1.38745	-0.927066	-0.0513889	no	-0.501162	no	North	yes	vocal	-0.594887	-0.821773	-0.287328	-0.0614021	2.56495
ind9	North.1997-12-17	1	no	yes	1.38745	-0.927066	-0.295996	no	0.471215	yes	North	yes	vocal	-0.824776	-1.34031	-0.287328	-0.0614021	2.56495
ind20	North.1997-12-17	1	no	yes	1.38745	-0.927066	-0.00106101	no	0.471215	yes	North	no	vocal	-0.249739	0.993107	-0.287328	-0.0614021	2.56495
ind32	North.1997-12-17	1	no	no	1.38745	-0.927066	-0.509211	no	0.471215	yes	North	no	vocal	-0.134795	0.733838	-0.287328	-0.0614021	2.56495
ind38	North.1997-12-17	1	no	yes	1.38745	-0.927066	0.0483988	no	0.471215	no	North	no	vocal	-0.479628	1.51164	-0.287328	-0.0614021	2.56495
ind40	North.1997-12-17	1	no	no	1.38745	-0.927066	-0.399983	no	-0.501162	yes	North	no	vocal	-1.39981	0.215301	-0.287328	-0.0614021	2.56495
ind4	North.1997-12-17	1	no	yes	1.38745	-0.927066	-0.182807	no	-1.47354	no	North	no	vocal	-0.556783	-0.562505	-0.287328	-0.0614021	2.56495
ind16	North.1997-12-17	1	no	yes	1.38745	-0.927066	-0.191345	no	-0.501162	no	North	no	vocal	-0.939721	-0.0439675	-0.287328	-0.0614021	2.56495
ind47	North.1997-12-17	1	no	no	1.38745	-0.927066	0.0552952	no	-0.501162	no	North	no	vocal	-0.594887	-1.08104	-0.287328	-0.0614021	2.56495
ind64	North.1997-12-17	1	no	no	1.38745	-0.927066	-0.0767851	no	0.471215	yes	North	no	vocal	-0.824776	1.25238	-0.287328	-0.0614021	2.56495
ind50	North.1997-12-17	1	no	yes	1.38745	-0.927066	-0.260492	yes	0.471215	no	North	no	vocal	0.90065	0.47457	-0.287328	-0.0614021	2.56495
ind9	North.1997-12-28	0	no	no	-0.0097091	-0.927066	-0.502121	no	0.471215	yes	North	no	vocal	-0.821312	-1.34031	-0.287328	-0.0614021	2.56495
ind20	North.1997-12-28	0	no	no	-0.0097091	-0.927066	-0.324374	no	0.471215	yes	North	no	vocal	-0.246275	0.993107	-0.287328	-0.0614021	2.56495
ind32	North.1997-12-28	0	no	no	-0.0097091	-0.927066	-0.494592	no	0.471215	yes	North	no	vocal	-0.131331	0.733838	-0.287328	-0.0614021	2.56495
ind16	North.1997-12-28	0	no	yes	-0.0097091	-0.927066	-0.3336	no	-0.501162	no	North	no	vocal	-0.936257	-0.0439675	-0.287328	-0.0614021	2.56495
ind47	North.1997-12-28	0	no	no	-0.0097091	-0.927066	-0.0509424	no	-0.501162	no	North	no	vocal	-0.591423	-1.08104	-0.287328	-0.0614021	2.56495
ind64	North.1997-12-28	0	no	no	-0.0097091	-0.927066	-0.155526	no	0.471215	yes	North	no	vocal	-0.821312	1.25238	-0.287328	-0.0614021	2.56495
ind6	North.1997-12-28	1	no	no	-0.28914	-0.927066	-0.256186	no	-0.501162	no	North	no	vocal	-0.591423	-0.821773	-0.237646	-0.0614021	2.56495
ind38	North.1997-12-28	1	no	yes	-0.28914	-0.927066	-0.182132	no	0.471215	no	North	no	vocal	-0.476164	1.51164	-0.287328	-0.0614021	2.56495
ind40	North.1997-12-28	1	no	no	-0.28914	-0.927066	-0.368293	no	-0.501162	yes	North	no	vocal	-1.39635	0.215301	-0.287328	-0.0614021	2.56495
ind4	North.1997-12-28	1	no	yes	-0.28914	-0.927066	0.0944719	no	-1.47354	no	North	no	vocal	-0.553319	-0.562505	-0.287328	-0.0614021	2.56495
ind50	North.1997-12-28	1	no	yes	-0.28914	-0.927066	0.140682	yes	0.471215	no	North	no	vocal	0.904114	0.47457	-0.287328	-0.0614021	2.56495
ind32	North.1998-02-05	0	no	no	-0.568571	-0.927066	-0.48444	no	0.471215	yes	North	no	vocal	-0.119049	0.993107	-0.287328	0.449711	2.56495
ind38	North.1998-02-05	0	no	yes	-0.568571	-0.927066	0.128861	no	0.471215	no	North	no	vocal	-0.463882	1.51164	-0.287328	0.449711	2.56495
ind40	North.1998-02-05	0	no	no	-0.568571	-0.927066	-0.385111	no	-0.501162	yes	North	no	vocal	-1.38407	0.215301	-0.287328	0.449711	2.56495
ind4	North.1998-02-05	0	no	no	-0.568571	-0.927066	-0.0769468	no	-1.47354	no	North	no	vocal	-0.541037	-0.562505	-0.287328	0.449711	2.56495
ind16	North.1998-02-05	0	no	yes	-0.568571	-0.927066	0.068519	no	-0.501162	no	North	no	vocal	-0.923975	-0.0439675	-0.287328	0.449711	2.56495
ind47	North.1998-02-05	0	no	no	-0.568571	-0.927066	0.175668	no	-0.501162	no	North	no	vocal	-0.579142	-1.08104	-0.287328	0.449711	2.56495
ind64	North.1998-02-05	0	no	no	-0.568571	-0.927066	-0.0938959	no	0.471215	yes	North	no	vocal	-0.809031	1.25238	-0.287328	0.449711	2.56495
ind6	North.1998-02-05	1	no	no	-0.848002	-0.927066	-0.158768	no	-0.501162	no	North	no	vocal	-0.579142	-0.821773	0.731149	0.449711	2.56495
ind9	North.1998-02-05	1	no	yes	-0.848002	-0.927066	-0.283752	no	0.471215	yes	North	no	vocal	-0.809031	-1.34031	-0.287328	0.449711	2.56495
ind20	North.1998-02-05	1	no	yes	-0.848002	-0.927066	-0.20643	no	0.471215	yes	North	no	vocal	-0.233993	0.733838	-0.287328	0.449711	2.56495
ind50	North.1998-02-05	0	no	no	-0.568571	-0.927066	-0.118149	yes	0.471215	no	North	no	vocal	0.916396	0.47457	-0.287328	0.449711	2.56495
ind6	North.1998-10-28	0	no	no	0.549153	-0.927066	-0.283777	no	0.471215	yes	North	no	vocal	-0.495689	-0.73535	-0.287328	-0.591701	2.56495
ind20	North.1998-10-28	0	no	yes	0.549153	-0.927066	-0.550545	no	0.471215	no	North	no	vocal	-0.150541	0.669021	-0.287328	-0.591701	2.56495
ind16	North.1998-10-28	0	no	no	0.549153	-0.927066	-0.45798	no	-0.501162	no	North	no	vocal	-0.840522	-1.01622	3.53817	-0.591701	2.56495
ind9	North.1998-10-28	1	no	no	0.269722	-0.927066	-0.34531	no	0.471215	no	North	no	vocal	-0.725578	-1.57797	-0.287328	-0.591701	2.56495
ind32	North.1998-10-28	1	no	no	0.269722	-0.927066	-0.371741	no	0.471215	yes	North	no	vocal	-0.0355961	1.23077	-0.287328	-0.591701	2.56495
ind38	North.1998-10-28	1	no	yes	0.269722	-0.927066	-0.311582	no	0.471215	no	North	no	vocal	-0.380429	1.51164	-0.287328	-0.591701	2.56495
ind40	North.1998-10-28	1	no	no	0.269722	-0.927066	-0.411797	no	-0.501162	yes	North	no	vocal	-1.30061	0.388147	-0.287328	-0.591701	2.56495
ind4	North.1998-10-28	1	no	yes	0.269722	-0.927066	-0.599332	no	-1.47354	no	North	no	vocal	-0.457584	-0.173602	-0.287328	-0.591701	2.56495
ind47	North.1998-10-28	1	no	yes	0.269722	-0.927066	0.0386415	no	-0.501162	no	North	no	vocal	-0.495689	-1.2971	-0.287328	-0.591701	2.56495
ind64	North.1998-10-28	1	no	no	0.269722	-0.927066	-0.200525	no	0.471215	yes	North	no	vocal	-0.725578	0.949895	-0.287328	-0.591701	2.56495
ind50	North.1998-10-28	0	no	yes	0.549153	-0.927066	-0.555689	yes	0.471215	no	North	no	vocal	0.999849	0.107272	-0.287328	-0.591701	2.56495
ind6	North.1998-11-16	0	no	no	0.269722	-1.57341	-0.442618	no	0.471215	yes	North	no	vocal	-0.489705	-0.73535	-0.287328	-0.653923	2.56495
ind9	North.1998-11-16	0	no	yes	0.269722	-1.57341	-0.336636	no	0.471215	no	North	no	vocal	-0.719594	-1.57797	-0.287328	-0.653923	2.56495
ind40	North.1998-11-16	0	no	no	0.269722	-1.57341	-0.427146	no	-0.501162	yes	North	no	vocal	-1.29463	0.388147	-0.287328	-0.653923	2.56495
ind16	North.1998-11-16	0	no	no	0.269722	-1.57341	-0.474425	no	-0.501162	no	North	no	vocal	-0.834539	-1.01622	4.01015	-0.653923	2.56495
ind64	North.1998-11-16	0	no	no	0.269722	-1.57341	-0.287971	no	0.471215	yes	North	no	vocal	-0.719594	0.949895	-0.287328	-0.653923	2.56495
ind20	North.1998-11-16	1	no	no	-0.0097091	-1.57341	-0.859213	no	0.471215	no	North	no	vocal	-0.144557	0.669021	-0.287328	-0.653923	2.56495
ind32	North.1998-11-16	1	no	no	-0.0097091	-1.57341	-0.47971	no	0.471215	yes	North	no	vocal	-0.0296127	1.23077	-0.287328	-0.653923	2.56495
ind38	North.1998-11-16	1	no	yes	-0.0097091	-1.57341	-0.546725	no	0.471215	no	North	no	vocal	-0.374446	1.51164	-0.287328	-0.653923	2.56495
ind4	North.1998-11-16	1	no	yes	-0.0097091	-1.57341	-0.537221	no	-1.47354	no	North	no	vocal	-0.451601	-0.173602	-0.287328	-0.653923	2.56495
ind47	North.1998-11-16	1	no	yes	-0.0097091	-1.57341	-0.27444	no	-0.501162	no	North	no	vocal	-0.489705	-1.2971	-0.287328	-0.653923	2.56495
ind50	North.1998-11-16	1	no	yes	-0.0097091	-1.57341	-0.632946	yes	0.471215	no	North	no	vocal	1.00583	0.107272	-0.287328	-0.653923	2.56495
ind6	North.1999-01-06	0	no	no	-0.568571	-0.927066	-0.639631	no	0.471215	yes	North	no	vocal	-0.473645	-1.2971	-0.287328	-0.23474	2.56495
ind9	North.1999-01-06	0	no	no	-0.568571	-0.927066	-0.825954	no	0.471215	no	North	no	vocal	-0.703534	-1.57797	-0.287328	-0.23474	2.56495
ind20	North.1999-01-06	0	no	no	-0.568571	-0.927066	-1.15838	no	0.471215	no	North	no	vocal	-0.128496	0.669021	-0.287328	-0.23474	2.56495
ind32	North.1999-01-06	0	no	no	-0.568571	-0.927066	-0.501919	no	0.471215	yes	North	no	vocal	-0.0135519	1.23077	-0.287328	-0.23474	2.56495
ind40	North.1999-01-06	0	no	no	-0.568571	-0.927066	-0.699206	no	-0.501162	yes	North	no	vocal	-1.27857	-0.173602	-0.287328	-0.23474	2.56495
ind16	North.1999-01-06	0	no	no	-0.568571	-0.927066	-0.773282	no	-0.501162	no	North	no	vocal	-0.818478	-1.01622	5.27704	-0.23474	2.56495
ind47	North.1999-01-06	0	no	yes	-0.568571	-0.927066	-0.300878	no	-0.501162	no	North	no	vocal	-0.473645	-0.73535	-0.287328	-0.23474	2.56495
ind64	North.1999-01-06	0	no	no	-0.568571	-0.927066	-0.604486	no	0.471215	yes	North	no	vocal	-0.703534	0.949895	-0.287328	-0.23474	2.56495
ind38	North.1999-01-06	1	no	no	-0.848002	-0.927066	-0.961329	no	0.471215	no	North	no	vocal	-0.358385	1.51164	-0.287328	-0.23474	2.56495
ind4	North.1999-01-06	1	no	yes	-0.848002	-0.927066	-0.382269	no	-1.47354	no	North	no	vocal	-0.43554	-0.454476	-0.287328	-0.23474	2.56495
ind50	North.1999-01-06	1	no	yes	-0.848002	-0.927066	-0.619278	yes	0.471215	no	North	no	vocal	1.02189	0.388147	-0.287328	-0.23474	2.56495
ind6	North.1999-01-07	0	no	no	-0.28914	-2.21975	-0.36008	no	0.471215	yes	North	no	vocal	-0.47333	-1.2971	-0.287328	-0.23474	2.56495
ind20	North.1999-01-07	0	no	yes	-0.28914	-2.21975	-0.144471	no	0.471215	no	North	no	vocal	-0.128181	0.669021	-0.287328	-0.23474	2.56495
ind32	North.1999-01-07	0	no	no	-0.28914	-2.21975	-0.276893	no	0.471215	yes	North	no	vocal	-0.013237	1.23077	-0.287328	-0.23474	2.56495
ind38	North.1999-01-07	0	no	yes	-0.28914	-2.21975	-0.053821	no	0.471215	no	North	no	vocal	-0.35807	1.51164	-0.287328	-0.23474	2.56495
ind4	North.1999-01-07	0	no	no	-0.28914	-2.21975	-0.575465	no	-1.47354	no	North	no	vocal	-0.435225	-0.454476	-0.287328	-0.23474	2.56495
ind16	North.1999-01-07	0	no	no	-0.28914	-2.21975	-0.399652	no	-0.501162	no	North	no	vocal	-0.818163	-1.01622	5.30188	-0.23474	2.56495
ind9	North.1999-01-07	1	no	no	-0.568571	-2.21975	0.047811	no	0.471215	no	North	no	vocal	-0.703219	-1.57797	-0.287328	-0.23474	2.56495
ind40	North.1999-01-07	1	no	no	-0.568571	-2.21975	-0.167788	no	-0.501162	yes	North	no	vocal	-1.27826	-0.173602	-0.287328	-0.23474	2.56495
ind47	North.1999-01-07	1	no	no	-0.568571	-2.21975	0.310553	no	-0.501162	no	North	no	vocal	-0.47333	-0.73535	-0.287328	-0.23474	2.56495
ind64	North.1999-01-07	1	no	no	-0.568571	-2.21975	-0.144363	no	0.471215	yes	North	no	vocal	-0.703219	0.949895	-0.287328	-0.23474	2.56495
ind50	North.1999-01-07	0	no	no	-0.28914	-2.21975	-0.872992	yes	0.471215	no	North	no	vocal	1.02221	0.388147	-0.287328	-0.23474	2.56495
ind6	North.1999-01-14	0	no	no	-1.40686	-0.927066	-0.806051	no	0.471215	yes	North	no	vocal	-0.471125	-1.2971	-0.287328	-0.23474	2.56495
ind9	North.1999-01-14	0	no	no	-1.40686	-0.927066	-1.10193	no	0.471215	no	North	no	vocal	-0.701014	-1.57797	-0.287328	-0.23474	2.56495
ind16	North.1999-01-14	0	no	no	-1.40686	-0.927066	-0.97576	no	0.471215	yes	North	no	vocal	-0.815959	-1.01622	-0.287328	-0.23474	2.56495
ind20	North.1999-01-14	0	no	no	-1.40686	-0.927066	-1.50799	no	0.471215	no	North	no	vocal	-0.125977	0.669021	-0.287328	-0.23474	2.56495
ind32	North.1999-01-14	0	no	no	-1.40686	-0.927066	-0.430111	no	0.471215	yes	North	no	vocal	-0.0110326	1.23077	-0.287328	-0.23474	2.56495
ind38	North.1999-01-14	0	no	no	-1.40686	-0.927066	-0.997458	no	0.471215	no	North	yes	vocal	-0.355866	1.51164	-0.287328	-0.23474	2.56495
ind40	North.1999-01-14	0	no	no	-1.40686	-0.927066	-1.06247	no	-0.501162	yes	North	no	vocal	-1.27605	0.107272	-0.287328	-0.23474	2.56495
ind4	North.1999-01-14	0	no	yes	-1.40686	-0.927066	-0.290236	no	-1.47354	no	North	no	vocal	-0.43302	-0.454476	-0.287328	-0.23474	2.56495
ind47	North.1999-01-14	0	no	no	-1.40686	-0.927066	-0.316452	no	-0.501162	no	North	no	vocal	-0.471125	-0.73535	-0.287328	-0.23474	2.56495
ind64	North.1999-01-14	0	no	no	-1.40686	-0.927066	-0.663679	no	0.471215	yes	North	no	vocal	-0.701014	0.949895	-0.287328	-0.23474	2.56495
ind50	North.1999-01-14	0	no	no	-1.40686	-0.927066	-0.705785	yes	0.471215	no	North	no	vocal	1.02441	0.388147	-0.287328	-0.23474	2.56495
ind6	North.1999-01-19	0	no	no	-0.568571	-0.927066	-0.617609	no	0.471215	yes	North	no	vocal	-0.469551	-1.2971	-0.287328	-0.23474	2.56495
ind9	North.1999-01-19	0	no	no	-0.568571	-0.927066	-0.592893	no	0.471215	no	North	no	vocal	-0.69944	-1.57797	-0.287328	-0.23474	2.56495
ind16	North.1999-01-19	0	no	no	-0.568571	-0.927066	-0.745145	no	0.471215	yes	North	no	vocal	-0.814384	-1.01622	-0.287328	-0.23474	2.56495
ind20	North.1999-01-19	0	no	no	-0.568571	-0.927066	-1.07751	no	0.471215	no	North	no	vocal	-0.124402	0.669021	-0.287328	-0.23474	2.56495
ind32	North.1999-01-19	0	no	no	-0.568571	-0.927066	-0.292786	no	0.471215	yes	North	no	vocal	-0.00945802	1.23077	-0.287328	-0.23474	2.56495
ind38	North.1999-01-19	0	no	yes	-0.568571	-0.927066	-0.624172	no	0.471215	no	North	no	vocal	-0.354291	1.51164	-0.287328	-0.23474	2.56495
ind40	North.1999-01-19	0	no	no	-0.568571	-0.927066	-0.62543	no	-0.501162	yes	North	no	vocal	-1.27448	0.107272	-0.287328	-0.23474	2.56495
ind4	North.1999-01-19	0	no	yes	-0.568571	-0.927066	-0.350704	no	-1.47354	no	North	no	vocal	-0.431446	-0.454476	-0.287328	-0.23474	2.56495
ind47	North.1999-01-19	1	no	no	-0.848002	-0.927066	-0.282294	no	-0.501162	no	North	no	vocal	-0.469551	-0.73535	-0.287328	-0.23474	2.56495
ind64	North.1999-01-19	1	no	no	-0.848002	-0.927066	-0.545673	no	0.471215	yes	North	no	vocal	-0.69944	0.949895	-0.287328	-0.23474	2.56495
ind50	North.1999-01-19	1	no	no	-0.848002	-0.927066	-0.750789	yes	0.471215	no	North	no	vocal	1.02599	0.388147	-0.287328	-0.23474	2.56495
ind32	North.1999-01-20	0	no	no	0.549153	-2.21975	-0.577343	no	0.471215	yes	North	no	vocal	-0.0091431	1.23077	-0.287328	-0.23474	2.56495
ind4	North.1999-01-20	0	no	no	0.549153	-2.21975	-0.812633	no	-1.47354	no	North	no	vocal	-0.431131	-0.454476	-0.287328	-0.23474	2.56495
ind47	North.1999-01-20	0	no	yes	0.549153	-2.21975	0.0192754	no	-0.501162	no	North	no	vocal	-0.469236	-0.73535	-0.287328	-0.23474	2.56495
ind6	North.1999-01-20	1	no	yes	0.269722	-2.21975	-0.274385	no	0.471215	yes	North	no	vocal	-0.469236	-1.2971	-0.287328	-0.23474	2.56495
ind9	North.1999-01-20	1	no	yes	0.269722	-2.21975	-0.0852933	no	0.471215	no	North	no	vocal	-0.699125	-1.57797	-0.287328	-0.23474	2.56495
ind16	North.1999-01-20	1	no	yes	0.269722	-2.21975	-0.268387	no	0.471215	yes	North	no	vocal	-0.814069	-1.01622	-0.287328	-0.23474	2.56495
ind20	North.1999-01-20	1	no	yes	0.269722	-2.21975	-0.215642	no	0.471215	no	North	no	vocal	-0.124088	0.669021	-0.287328	-0.23474	2.56495
ind38	North.1999-01-20	1	no	no	0.269722	-2.21975	-0.204537	no	0.471215	no	North	no	vocal	-0.353976	1.51164	-0.287328	-0.23474	2.56495
ind40	North.1999-01-20	1	no	no	0.269722	-2.21975	-0.317239	no	-0.501162	yes	North	no	vocal	-1.27416	0.107272	-0.287328	-0.23474	2.56495
ind64	North.1999-01-20	1	no	no	0.269722	-2.21975	-0.368329	no	0.471215	yes	North	no	vocal	-0.699125	0.949895	-0.287328	-0.23474	2.56495
ind50	North.1999-01-20	0	no	no	0.549153	-2.21975	-1.00071	yes	0.471215	no	North	no	vocal	1.0263	0.388147	-0.287328	-0.23474	2.56495
ind6	North.1999-01-28	0	no	yes	0.269722	-2.21975	-0.225211	no	0.471215	yes	North	no	vocal	-0.466717	-1.2971	-0.287328	-0.23474	2.56495
ind9	North.1999-01-28	0	no	yes	0.269722	-2.21975	0.0785736	no	0.471215	no	North	no	vocal	-0.696605	-1.57797	-0.287328	-0.23474	2.56495
ind32	North.1999-01-28	0	no	no	0.269722	-2.21975	-0.492055	no	0.471215	yes	North	no	vocal	-0.00662377	1.23077	-0.287328	-0.23474	2.56495
ind4	North.1999-01-28	0	no	no	0.269722	-2.21975	-0.763621	no	-1.47354	no	North	no	vocal	-0.428612	-0.454476	-0.287328	-0.23474	2.56495
ind16	North.1999-01-28	1	no	no	-0.0097091	-2.21975	-0.431002	no	0.471215	yes	North	no	vocal	-0.81155	-1.01622	-0.287328	-0.23474	2.56495
ind20	North.1999-01-28	1	no	no	-0.0097091	-2.21975	-0.278317	no	0.471215	no	North	no	vocal	-0.121568	0.669021	-0.287328	-0.23474	2.56495
ind38	North.1999-01-28	1	no	yes	-0.0097091	-2.21975	-0.22377	no	0.471215	no	North	no	vocal	-0.351457	1.51164	-0.287328	-0.23474	2.56495
ind40	North.1999-01-28	1	no	no	-0.0097091	-2.21975	-0.200442	no	-0.501162	yes	North	no	vocal	-1.27164	0.107272	-0.287328	-0.23474	2.56495
ind47	North.1999-01-28	1	no	yes	-0.0097091	-2.21975	-0.0765337	no	-0.501162	no	North	no	vocal	-0.466717	-0.73535	-0.287328	-0.23474	2.56495
ind64	North.1999-01-28	1	no	no	-0.0097091	-2.21975	-0.284904	no	0.471215	yes	North	no	vocal	-0.696605	0.949895	-0.287328	-0.23474	2.56495
ind50	North.1999-01-28	0	no	no	0.269722	-2.21975	-0.947729	yes	0.471215	no	North	no	vocal	1.02882	0.388147	-0.287328	-0.23474	2.56495
ind6	North.1999-02-10	0	no	no	-1.40686	-0.927066	-0.756289	no	0.471215	yes	North	no	vocal	-0.462623	-0.454476	-0.287328	-0.200051	2.56495
ind9	North.1999-02-10	0	no	no	-1.40686	-0.927066	-1.02547	no	0.471215	no	North	no	vocal	-0.692512	-1.57797	-0.287328	-0.200051	2.56495
ind16	North.1999-02-10	0	no	no	-1.40686	-0.927066	-1.01648	no	0.471215	yes	North	no	vocal	-0.807456	-1.2971	-0.287328	-0.200051	2.56495
ind20	North.1999-02-10	0	no	no	-1.40686	-0.927066	-1.48475	no	0.471215	no	North	no	vocal	-0.117474	0.669021	-0.287328	-0.200051	2.56495
ind32	North.1999-02-10	0	no	no	-1.40686	-0.927066	-0.313714	no	0.471215	yes	North	no	vocal	-0.00252986	1.23077	-0.287328	-0.200051	2.56495
ind38	North.1999-02-10	0	no	no	-1.40686	-0.927066	-0.892407	no	0.471215	no	North	no	vocal	-0.347363	1.51164	-0.287328	-0.200051	2.56495
ind40	North.1999-02-10	0	no	no	-1.40686	-0.927066	-0.995691	no	-0.501162	yes	North	no	vocal	-1.26755	-1.01622	-0.287328	-0.200051	2.56495
ind4	North.1999-02-10	0	no	yes	-1.40686	-0.927066	-0.182803	no	-1.47354	no	North	no	vocal	-0.424518	-0.173602	-0.287328	-0.200051	2.56495
ind47	North.1999-02-10	0	no	no	-1.40686	-0.927066	-0.299914	no	-0.501162	no	North	no	vocal	-0.462623	-0.73535	-0.287328	-0.200051	2.56495
ind64	North.1999-02-10	0	no	no	-1.40686	-0.927066	-0.559616	no	0.471215	yes	North	no	vocal	-0.692512	0.949895	-0.287328	-0.200051	2.56495
ind50	North.1999-02-10	0	no	no	-1.40686	-0.927066	-0.586712	yes	0.471215	no	North	no	vocal	1.03292	0.388147	-0.287328	-0.200051	2.56495
ind9	North.1999-03-10	0	no	no	0.269722	-1.57341	-0.236937	no	0.471215	no	North	no	vocal	-0.683694	-1.57797	-0.287328	-0.447966	2.56495
ind16	North.1999-03-10	0	no	yes	0.269722	-1.57341	-0.597683	no	0.471215	yes	North	no	vocal	-0.798638	-1.2971	-0.287328	-0.447966	2.56495
ind20	North.1999-03-10	0	no	no	0.269722	-1.57341	-0.725298	no	0.471215	no	North	no	vocal	-0.108657	0.669021	-0.287328	-0.447966	2.56495
ind40	North.1999-03-10	0	no	no	0.269722	-1.57341	-0.36207	no	-0.501162	yes	North	no	vocal	-1.25873	-1.01622	-0.287328	-0.447966	2.56495
ind6	North.1999-03-10	1	no	no	-0.0097091	-1.57341	-0.478764	no	0.471215	yes	North	no	vocal	-0.453805	-0.173602	-0.287328	-0.447966	2.56495
ind32	North.1999-03-10	1	no	no	-0.0097091	-1.57341	-0.151141	no	0.471215	yes	North	no	vocal	0.0062878	1.23077	-0.287328	-0.447966	2.56495
ind38	North.1999-03-10	1	no	yes	-0.0097091	-1.57341	-0.348769	no	0.471215	no	North	no	vocal	-0.338546	1.51164	-0.287328	-0.447966	2.56495
ind4	North.1999-03-10	1	no	no	-0.0097091	-1.57341	-0.425389	no	-1.47354	no	North	no	vocal	-0.4157	-0.454476	-0.287328	-0.447966	2.56495
ind47	North.1999-03-10	1	no	yes	-0.0097091	-1.57341	-0.106946	no	-0.501162	no	North	no	vocal	-0.453805	-0.73535	-0.287328	-0.447966	2.56495
ind64	North.1999-03-10	1	no	no	-0.0097091	-1.57341	-0.16226	no	0.471215	yes	North	no	vocal	-0.683694	0.949895	-0.287328	-0.447966	2.56495
ind50	North.1999-03-10	0	no	yes	0.269722	-1.57341	-0.576587	yes	0.471215	no	North	no	vocal	1.04173	0.388147	-0.287328	-0.447966	2.56495
ind6	North.1999-03-17	0	no	no	-1.40686	-0.927066	-0.903847	no	0.471215	yes	North	no	vocal	-0.451601	-0.454476	-0.287328	-0.447966	2.56495
ind9	North.1999-03-17	0	no	no	-1.40686	-0.927066	-1.01048	no	0.471215	no	North	no	vocal	-0.681489	-1.57797	-0.287328	-0.447966	2.56495
ind16	North.1999-03-17	0	no	no	-1.40686	-0.927066	-1.32277	no	0.471215	yes	North	no	vocal	-0.796434	-1.2971	-0.287328	-0.447966	2.56495
ind20	North.1999-03-17	0	no	no	-1.40686	-0.927066	-1.52322	no	0.471215	no	North	no	vocal	-0.106452	0.669021	-0.287328	-0.447966	2.56495
ind32	North.1999-03-17	0	no	no	-1.40686	-0.927066	-0.283841	no	0.471215	yes	North	no	vocal	0.00849221	1.23077	-0.287328	-0.447966	2.56495
ind38	North.1999-03-17	0	no	no	-1.40686	-0.927066	-0.934393	no	0.471215	no	North	no	vocal	-0.336341	1.51164	-0.287328	-0.447966	2.56495
ind40	North.1999-03-17	0	no	no	-1.40686	-0.927066	-1.10638	no	-0.501162	yes	North	no	vocal	-1.25653	-0.73535	-0.287328	-0.447966	2.56495
ind4	North.1999-03-17	0	no	yes	-1.40686	-0.927066	-0.120794	no	-1.47354	no	North	no	vocal	-0.413496	-0.173602	-0.287328	-0.447966	2.56495
ind47	North.1999-03-17	0	no	no	-1.40686	-0.927066	-0.396221	no	-0.501162	no	North	no	vocal	-0.451601	-1.01622	-0.287328	-0.447966	2.56495
ind64	North.1999-03-17	0	no	no	-1.40686	-0.927066	-0.713652	no	0.471215	yes	North	no	vocal	-0.681489	0.949895	-0.287328	-0.447966	2.56495
ind50	North.1999-03-17	0	no	no	-1.40686	-0.927066	-0.621874	yes	0.471215	no	North	no	vocal	1.04394	0.388147	-0.287328	-0.447966	2.56495
ind16	North.2000-02-28	0	no	no	-1.12743	-1.57341	-1.97571	no	0.471215	yes	North	no	vocal	-0.686843	-0.633214	-0.287328	-0.0353263	2.19722
ind20	North.2000-02-28	0	no	no	-1.12743	-1.57341	-2.03454	no	0.471215	no	North	no	vocal	0.00313864	0.898827	-0.287328	-0.0353263	2.19722
ind38	North.2000-02-28	0	no	yes	-1.12743	-1.57341	-0.937435	no	0.471215	no	North	no	vocal	-0.22675	1.51164	-0.287328	-0.0353263	2.19722
ind40	North.2000-02-28	0	no	no	-1.12743	-1.57341	-1.00281	no	-0.501162	no	North	no	vocal	-1.14694	-0.0203977	-0.287328	-0.0353263	2.19722
ind4	North.2000-02-28	0	no	no	-1.12743	-1.57341	-0.255386	no	-0.501162	yes	North	no	vocal	-0.303905	0.592419	-0.287328	-0.0353263	2.19722
ind53	North.2000-02-28	0	no	no	-1.12743	-1.57341	-1.11974	no	-1.47354	no	North	no	vocal	-1.65521	-1.85885	-0.287328	-0.0353263	2.19722
ind64	North.2000-02-28	0	no	no	-1.12743	-1.57341	-0.914236	no	0.471215	no	North	no	vocal	-0.571899	1.20524	-0.287328	-0.0353263	2.19722
ind47	North.2000-02-28	1	no	yes	-1.40686	-1.57341	0.452492	no	-0.501162	no	North	yes	vocal	-0.34201	-0.326806	1.10376	-0.0353263	2.19722
ind16	North.2000-05-07	0	no	no	-0.568571	-0.927066	-1.82585	no	0.471215	yes	North	no	contact	-0.665114	-0.633214	-0.287328	-1.04058	2.30259
ind20	North.2000-05-07	0	no	no	-0.568571	-0.927066	-2.17335	no	0.471215	no	North	no	contact	0.0248679	0.898827	-0.287328	-1.04058	2.30259
ind38	North.2000-05-07	0	no	yes	-0.568571	-0.927066	-0.884404	no	0.471215	no	North	no	contact	-0.205021	1.51164	-0.287328	-1.04058	2.30259
ind53	North.2000-05-07	0	no	no	-0.568571	-0.927066	-1.58701	no	-1.47354	no	North	no	contact	-1.63348	-1.85885	-0.287328	-1.04058	2.30259
ind64	North.2000-05-07	0	no	no	-0.568571	-0.927066	-1.07163	no	0.471215	no	North	no	contact	-0.550169	1.20524	-0.287328	-1.04058	2.30259
ind40	North.2000-05-07	1	no	no	-0.848002	-0.927066	-0.971782	no	-0.501162	no	North	no	contact	-1.12521	-0.0203977	-0.287328	-1.04058	2.30259
ind4	North.2000-05-07	1	no	no	-0.848002	-0.927066	-0.427702	no	-0.501162	yes	North	no	contact	-0.282176	0.592419	-0.287328	-1.04058	2.30259
ind47	North.2000-05-07	1	no	yes	-0.848002	-0.927066	0.149751	no	-0.501162	no	North	no	contact	-0.32028	-0.326806	2.81779	-1.04058	2.30259
ind16	North.2000-08-22	0	no	no	-0.848002	-0.927066	-1.24364	no	0.471215	yes	North	no	vocal	-0.631418	-0.454476	-0.287328	-0.514836	2.19722
ind20	North.2000-08-22	0	no	no	-0.848002	-0.927066	-1.8751	no	0.471215	no	North	no	vocal	0.0585639	0.949895	-0.287328	-0.514836	2.19722
ind40	North.2000-08-22	0	no	no	-0.848002	-0.927066	-0.764383	no	-0.501162	no	North	no	vocal	-1.09151	0.107272	-0.287328	-0.514836	2.19722
ind47	North.2000-08-22	0	no	yes	-0.848002	-0.927066	0.463399	no	0.471215	yes	North	no	vocal	-0.286584	-0.173602	-0.287328	-0.514836	2.19722
ind4	North.2000-08-22	0	no	no	-0.848002	-0.927066	-0.462377	no	-0.501162	yes	North	no	vocal	-0.24848	0.669021	-0.287328	-0.514836	2.19722
ind38	North.2000-08-22	1	no	no	-1.12743	-0.927066	0.423881	no	0.471215	no	North	yes	vocal	-0.171325	1.51164	-0.0637599	-0.514836	2.19722
ind64	North.2000-08-22	1	no	no	-1.12743	-0.927066	-0.693517	no	0.471215	no	North	no	vocal	-0.516473	1.23077	-0.287328	-0.514836	2.19722
ind16	North.2000-09-11	0	no	no	-0.28914	-0.927066	-1.63737	no	0.471215	yes	North	no	contact	-0.625119	-0.454476	-0.287328	-0.962991	2.19722
ind20	North.2000-09-11	0	no	no	-0.28914	-0.927066	-2.28786	no	0.471215	no	North	no	contact	0.0648622	0.949895	-0.287328	-0.962991	2.19722
ind38	North.2000-09-11	0	no	yes	-0.28914	-0.927066	-0.0194835	no	0.471215	no	North	no	contact	-0.165027	1.51164	0.433058	-0.962991	2.19722
ind40	North.2000-09-11	1	no	no	-0.568571	-0.927066	-0.395591	no	-0.501162	no	North	no	contact	-1.08521	0.107272	-0.287328	-0.962991	2.19722
ind47	North.2000-09-11	1	no	yes	-0.568571	-0.927066	0.420719	no	0.471215	yes	North	no	contact	-0.280286	-0.173602	-0.287328	-0.962991	2.19722
ind4	North.2000-09-11	1	no	no	-0.568571	-0.927066	0.0013714	no	-0.501162	yes	North	no	contact	-0.242181	0.669021	-0.287328	-0.962991	2.19722
ind64	North.2000-09-11	1	no	no	-0.568571	-0.927066	-0.940849	no	0.471215	no	North	no	contact	-0.510175	1.23077	-0.287328	-0.962991	2.19722
ind20	North.2000-12-27	0	no	no	-0.28914	-0.927066	-1.58129	yes	0.471215	no	North	no	vocal	0.0985583	0.949895	-0.287328	-0.208373	2.19722
ind38	North.2000-12-27	0	no	yes	-0.28914	-0.927066	0.196453	no	0.471215	no	North	no	vocal	-0.131331	1.51164	3.09104	-0.208373	2.19722
ind40	North.2000-12-27	0	no	no	-0.28914	-0.927066	0.19404	no	-0.501162	no	North	no	vocal	-1.05152	0.107272	-0.287328	-0.208373	2.19722
ind16	North.2000-12-27	1	no	yes	-0.568571	-0.927066	-0.96406	no	0.471215	yes	North	yes	vocal	-0.591423	-0.173602	-0.287328	-0.208373	2.19722
ind47	North.2000-12-27	1	no	yes	-0.568571	-0.927066	0.360271	no	0.471215	yes	North	no	vocal	-0.24659	-0.454476	-0.287328	-0.208373	2.19722
ind4	North.2000-12-27	1	no	no	-0.568571	-0.927066	0.392727	no	-0.501162	yes	North	no	vocal	-0.208485	0.669021	-0.287328	-0.208373	2.19722
ind64	North.2000-12-27	1	no	yes	-0.568571	-0.927066	0.165373	no	0.471215	no	North	yes	vocal	-0.476479	1.23077	-0.0637599	-0.208373	2.19722
ind20	North.2001-04-03	0	no	no	0.269722	-0.927066	-1.24553	yes	0.471215	no	North	no	vocal	0.129105	0.949895	-0.287328	-0.383327	2.19722
ind16	North.2001-04-03	1	no	yes	-0.0097091	-0.927066	-0.0367091	no	0.471215	no	North	no	vocal	-0.560877	-0.173602	-0.287328	-0.383327	2.19722
ind38	North.2001-04-03	1	no	yes	-0.0097091	-0.927066	0.275349	no	1.44359	yes	North	no	vocal	-0.100784	1.51164	-0.287328	-0.383327	2.19722
ind40	North.2001-04-03	1	no	no	-0.0097091	-0.927066	0.931517	no	-0.501162	no	North	no	vocal	-1.02097	0.107272	-0.287328	-0.383327	2.19722
ind47	North.2001-04-03	1	no	yes	-0.0097091	-0.927066	0.923298	no	0.471215	yes	North	no	vocal	-0.216043	-0.454476	-0.287328	-0.383327	2.19722
ind4	North.2001-04-03	1	no	no	-0.0097091	-0.927066	1.06313	no	-0.501162	yes	North	no	vocal	-0.177938	0.669021	-0.287328	-0.383327	2.19722
ind64	North.2001-04-03	1	no	yes	-0.0097091	-0.927066	0.700499	no	0.471215	no	North	no	vocal	-0.445932	1.23077	2.34581	-0.383327	2.19722
ind16	North.2001-04-18	1	no	yes	0.269722	-1.57341	0.0564922	no	0.471215	no	North	no	vocal	-0.556153	-0.173602	-0.287328	-0.383327	2.19722
ind20	North.2001-04-18	1	no	no	0.269722	-1.57341	-1.10808	yes	0.471215	no	North	yes	vocal	0.133829	0.949895	-0.287328	-0.383327	2.19722
ind38	North.2001-04-18	1	no	yes	0.269722	-1.57341	0.113759	no	1.44359	yes	North	no	vocal	-0.09606	1.51164	-0.287328	-0.383327	2.19722
ind40	North.2001-04-18	1	no	no	0.269722	-1.57341	0.747241	no	-0.501162	no	North	no	vocal	-1.01625	0.107272	-0.287328	-0.383327	2.19722
ind47	North.2001-04-18	1	no	yes	0.269722	-1.57341	0.662923	no	0.471215	yes	North	no	vocal	-0.211319	-0.454476	-0.287328	-0.383327	2.19722
ind4	North.2001-04-18	1	no	no	0.269722	-1.57341	0.799199	no	-0.501162	yes	North	no	vocal	-0.173215	0.669021	-0.287328	-0.383327	2.19722
ind64	North.2001-04-18	1	no	yes	0.269722	-1.57341	0.425495	no	0.471215	no	North	no	vocal	-0.441208	1.23077	2.71842	-0.383327	2.19722
ind16	North.2001-05-06	1	no	yes	0.269722	-0.927066	0.263125	no	0.471215	no	North	no	vocal	-0.550484	-0.173602	-0.287328	-0.119066	2.19722
ind20	North.2001-05-06	1	no	no	0.269722	-0.927066	-0.623434	yes	0.471215	no	North	no	vocal	0.139497	0.949895	-0.287328	-0.119066	2.19722
ind38	North.2001-05-06	1	no	yes	0.269722	-0.927066	0.455947	no	1.44359	yes	North	no	vocal	-0.0903915	1.51164	-0.287328	-0.119066	2.19722
ind40	North.2001-05-06	1	no	no	0.269722	-0.927066	0.995035	no	-0.501162	no	North	no	vocal	-1.01058	0.107272	-0.287328	-0.119066	2.19722
ind47	North.2001-05-06	1	no	yes	0.269722	-0.927066	0.874884	no	0.471215	yes	North	no	vocal	-0.205651	-0.454476	-0.287328	-0.119066	2.19722
ind4	North.2001-05-06	1	no	no	0.269722	-0.927066	1.00027	no	-0.501162	yes	North	no	vocal	-0.167546	0.669021	-0.287328	-0.119066	2.19722
ind64	North.2001-05-06	1	no	yes	0.269722	-0.927066	0.677262	no	0.471215	no	North	no	vocal	-0.43554	1.23077	3.16556	-0.119066	2.19722
ind16	North.2001-06-24	0	no	no	-1.40686	-0.927066	0.289161	no	0.471215	no	North	no	vocal	-0.535053	-0.173602	-0.287328	-0.3313	2.19722
ind20	North.2001-06-24	0	no	no	-1.40686	-0.927066	-0.619085	yes	0.471215	no	North	no	vocal	0.154928	0.949895	-0.287328	-0.3313	2.19722
ind38	North.2001-06-24	0	no	no	-1.40686	-0.927066	1.08639	no	1.44359	yes	North	no	vocal	-0.0749606	1.51164	-0.287328	-0.3313	2.19722
ind40	North.2001-06-24	0	no	no	-1.40686	-0.927066	1.66042	no	-0.501162	no	North	no	vocal	-0.995146	0.107272	-0.287328	-0.3313	2.19722
ind47	North.2001-06-24	0	no	yes	-1.40686	-0.927066	0.919777	no	0.471215	yes	North	no	vocal	-0.19022	-0.454476	-0.287328	-0.3313	2.19722
ind4	North.2001-06-24	0	no	no	-1.40686	-0.927066	1.21977	no	-0.501162	yes	North	no	vocal	-0.152115	0.669021	-0.287328	-0.3313	2.19722
ind64	North.2001-06-24	0	no	no	-1.40686	-0.927066	1.51559	no	0.471215	no	North	no	vocal	-0.420109	1.23077	4.38276	-0.3313	2.19722
ind16	North.2001-09-06	0	no	no	-1.12743	-0.927066	0.389373	no	0.471215	no	North	no	vocal	-0.51175	-0.173602	-0.287328	-0.233538	2.19722
ind20	North.2001-09-06	0	no	no	-1.12743	-0.927066	-0.325463	yes	0.471215	no	North	no	vocal	0.178232	0.949895	-0.287328	-0.233538	2.19722
ind40	North.2001-09-06	0	no	no	-1.12743	-0.927066	1.47262	no	-0.501162	no	North	no	vocal	-0.971842	0.107272	-0.287328	-0.233538	2.19722
ind47	North.2001-09-06	0	no	yes	-1.12743	-0.927066	0.832767	no	0.471215	yes	North	no	vocal	-0.166916	-0.454476	-0.287328	-0.233538	2.19722
ind4	North.2001-09-06	0	no	no	-1.12743	-0.927066	1.03762	no	-0.501162	yes	North	no	vocal	-0.128811	0.669021	-0.287328	-0.233538	2.19722
ind64	North.2001-09-06	0	no	no	-1.12743	-0.927066	0.990666	no	1.44359	yes	North	no	vocal	-0.396805	1.23077	-0.287328	-0.233538	2.19722
ind38	North.2001-09-06	1	no	no	-1.40686	-0.927066	0.690803	no	1.44359	yes	North	no	vocal	-0.0516568	1.51164	-0.287328	-0.233538	2.19722
ind16	North.2001-09-13	0	no	yes	-0.848002	-0.927066	0.45024	no	0.471215	no	North	no	vocal	-0.509545	-0.173602	-0.287328	-0.233538	2.19722
ind20	North.2001-09-13	0	no	no	-0.848002	-0.927066	-0.361949	yes	0.471215	no	North	no	vocal	0.180437	0.949895	-0.287328	-0.233538	2.19722
ind40	North.2001-09-13	0	no	no	-0.848002	-0.927066	1.28005	no	-0.501162	no	North	no	vocal	-0.969638	0.107272	-0.287328	-0.233538	2.19722
ind47	North.2001-09-13	0	no	yes	-0.848002	-0.927066	0.845317	no	0.471215	yes	North	no	vocal	-0.164712	-0.454476	-0.287328	-0.233538	2.19722
ind4	North.2001-09-13	0	no	no	-0.848002	-0.927066	1.03583	no	-0.501162	yes	North	no	vocal	-0.126607	0.669021	-0.287328	-0.233538	2.19722
ind38	North.2001-09-13	1	no	no	-1.12743	-0.927066	0.661351	no	1.44359	yes	North	no	vocal	-0.0494524	1.51164	-0.287328	-0.233538	2.19722
ind64	North.2001-09-13	1	no	no	-1.12743	-0.927066	0.96536	no	1.44359	yes	North	no	vocal	-0.394601	1.23077	-0.287328	-0.233538	2.19722
ind16	North.2001-11-09	0	no	yes	-1.12743	-0.927066	0.578277	no	0.471215	no	North	no	contact	-0.491595	-0.173602	-0.287328	-0.348275	2.07944
ind38	North.2001-11-09	0	no	no	-1.12743	-0.927066	0.884317	no	1.44359	yes	North	no	contact	-0.0315022	1.51164	-0.287328	-0.348275	2.07944
ind40	North.2001-11-09	0	no	no	-1.12743	-0.927066	1.40514	no	-0.501162	no	North	no	contact	-0.951688	0.163447	-0.287328	-0.348275	2.07944
ind47	North.2001-11-09	0	no	yes	-1.12743	-0.927066	0.905625	no	0.471215	yes	North	no	contact	-0.146762	-0.510651	-0.287328	-0.348275	2.07944
ind4	North.2001-11-09	0	no	no	-1.12743	-0.927066	0.907107	no	-0.501162	yes	North	no	contact	-0.108657	0.837546	-0.287328	-0.348275	2.07944
ind64	North.2001-11-09	1	no	no	-1.40686	-0.927066	1.11926	no	1.44359	yes	North	no	contact	-0.37665	1.17459	-0.287328	-0.348275	2.07944
ind16	North.2001-12-20	1	no	yes	-0.0097091	-0.927066	0.703083	no	0.471215	no	North	no	contact	-0.478683	-0.173602	-0.287328	-0.472917	2.07944
ind38	North.2001-12-20	1	no	yes	-0.0097091	-0.927066	0.806928	no	1.44359	yes	North	no	contact	-0.0185906	1.51164	-0.287328	-0.472917	2.07944
ind40	North.2001-12-20	1	no	no	-0.0097091	-0.927066	1.19329	no	-0.501162	no	North	no	contact	-0.938776	0.163447	-0.287328	-0.472917	2.07944
ind47	North.2001-12-20	1	no	yes	-0.0097091	-0.927066	1.14071	no	0.471215	yes	North	no	contact	-0.13385	-0.510651	-0.287328	-0.472917	2.07944
ind4	North.2001-12-20	1	no	no	-0.0097091	-0.927066	1.15191	no	-0.501162	no	North	no	contact	-0.0957451	0.837546	-0.287328	-0.472917	2.07944
ind64	North.2001-12-20	1	no	yes	-0.0097091	-0.927066	0.845685	no	1.44359	yes	North	no	contact	-0.363739	1.17459	-0.287328	-0.472917	2.07944
ind16	North.2002-01-11	0	no	no	-1.12743	-0.927066	0.165676	no	0.471215	no	North	no	vocal	-0.471755	-0.173602	-0.287328	-0.396597	2.07944
ind40	North.2002-01-11	0	no	no	-1.12743	-0.927066	1.19784	no	-0.501162	no	North	no	vocal	-0.931848	0.163447	-0.287328	-0.396597	2.07944
ind47	North.2002-01-11	0	no	yes	-1.12743	-0.927066	0.686479	no	0.471215	yes	North	no	vocal	-0.126922	-0.510651	-0.287328	-0.396597	2.07944
ind4	North.2002-01-11	0	no	no	-1.12743	-0.927066	0.721493	no	-0.501162	no	North	no	vocal	-0.0888169	0.837546	-0.287328	-0.396597	2.07944
ind64	North.2002-01-11	0	no	no	-1.12743	-0.927066	0.62609	no	1.44359	yes	North	no	vocal	-0.356811	1.17459	-0.287328	-0.396597	2.07944
ind38	North.2002-01-11	1	no	no	-1.40686	-0.927066	1.1309	no	1.44359	yes	North	no	vocal	-0.0116624	1.51164	-0.287328	-0.396597	2.07944
ind16	North.2002-02-24	0	no	yes	-1.12743	-0.927066	0.175142	no	0.471215	no	North	no	vocal	-0.457899	-0.173602	-0.287328	-0.558073	2.07944
ind38	North.2002-02-24	0	no	no	-1.12743	-0.927066	0.833498	no	1.44359	yes	North	no	vocal	0.00219389	1.51164	-0.287328	-0.558073	2.07944
ind40	North.2002-02-24	0	no	no	-1.12743	-0.927066	0.908659	no	-0.501162	no	North	no	vocal	-0.917992	0.163447	-0.287328	-0.558073	2.07944
ind47	North.2002-02-24	0	no	yes	-1.12743	-0.927066	0.51527	no	0.471215	yes	North	no	vocal	-0.113065	-0.510651	-0.287328	-0.558073	2.07944
ind4	North.2002-02-24	0	no	no	-1.12743	-0.927066	0.523178	no	-0.501162	no	North	no	vocal	-0.0749606	0.837546	-0.287328	-0.558073	2.07944
ind64	North.2002-02-24	1	no	no	-1.40686	-0.927066	0.48343	no	1.44359	yes	North	no	vocal	-0.342954	1.17459	-0.287328	-0.558073	2.07944
ind38	North.2002-05-06	0	no	no	-0.28914	-0.927066	0.620726	no	1.44359	yes	North	no	vocal	0.0245529	1.51164	-0.287328	-1.17132	2.07944
ind47	North.2002-05-06	0	no	yes	-0.28914	-0.927066	0.636844	no	0.471215	yes	North	no	vocal	-0.0907064	-0.510651	-0.287328	-1.17132	2.07944
ind16	North.2002-05-06	1	no	yes	-0.568571	-0.927066	0.227882	no	0.471215	no	North	no	vocal	-0.43554	-0.173602	-0.287328	-1.17132	2.07944
ind40	North.2002-05-06	1	no	no	-0.568571	-0.927066	0.530453	no	-0.501162	no	North	no	vocal	-0.895633	0.163447	-0.287328	-1.17132	2.07944
ind4	North.2002-05-06	1	no	no	-0.568571	-0.927066	0.518991	no	-0.501162	no	North	no	vocal	-0.0526016	0.837546	-0.287328	-1.17132	2.07944
ind64	North.2002-05-06	1	no	yes	-0.568571	-0.927066	0.473472	no	1.44359	yes	North	no	vocal	-0.320595	1.17459	-0.287328	-1.17132	2.07944
ind16	North.2003-11-30	1	no	no	-0.0097091	-0.927066	-1.97516	no	0.471215	no	North	no	vocal	-0.255093	-0.360851	-0.212805	-0.27785	2.19722
ind38	North.2003-11-30	1	no	yes	-0.0097091	-0.927066	0.0224782	yes	0.471215	no	North	no	vocal	0.205	1.51164	-0.287328	-0.27785	2.19722
ind40	North.2003-11-30	1	no	yes	-0.0097091	-0.927066	0.0133714	no	0.471215	yes	North	no	vocal	-0.715186	0.0136477	-0.287328	-0.27785	2.19722
ind47	North.2003-11-30	1	no	yes	-0.0097091	-0.927066	-0.242244	no	0.471215	no	North	no	vocal	0.0897406	-0.73535	-0.287328	-0.27785	2.19722
ind4	North.2003-11-30	1	no	yes	-0.0097091	-0.927066	-0.00509613	no	-0.501162	no	North	no	vocal	0.127846	0.762646	-0.287328	-0.27785	2.19722
ind64	North.2003-11-30	1	no	yes	-0.0097091	-0.927066	-0.234054	no	0.471215	no	North	no	vocal	-0.140148	1.13714	-0.287328	-0.27785	2.19722
ind63	North.2003-11-30	0	yes	no	0.269722	-0.927066	-2.42911	no	0.471215	no	North	no	vocal	-1.63033	-1.48435	-0.287328	-0.27785	2.19722
ind16	North.2003-12-02	0	no	no	-0.0097091	-0.927066	-1.83203	no	0.471215	no	North	no	vocal	-0.254463	-0.360851	-0.163123	-0.139905	2.19722
ind38	North.2003-12-02	1	no	yes	-0.28914	-0.927066	0.479618	yes	0.471215	no	North	no	vocal	0.20563	1.51164	-0.287328	-0.139905	2.19722
ind40	North.2003-12-02	1	no	yes	-0.28914	-0.927066	0.440533	no	0.471215	yes	North	no	vocal	-0.714556	0.0136477	-0.287328	-0.139905	2.19722
ind47	North.2003-12-02	1	no	yes	-0.28914	-0.927066	0.212479	no	0.471215	no	North	no	vocal	0.0903705	-0.73535	-0.287328	-0.139905	2.19722
ind4	North.2003-12-02	1	no	yes	-0.28914	-0.927066	0.442594	no	-0.501162	no	North	no	vocal	0.128475	0.762646	-0.287328	-0.139905	2.19722
ind64	North.2003-12-02	1	no	yes	-0.28914	-0.927066	0.178748	no	0.471215	no	North	no	vocal	-0.139518	1.13714	-0.287328	-0.139905	2.19722
ind63	North.2003-12-02	0	yes	no	-0.0097091	-0.927066	-2.48826	no	0.471215	no	North	no	vocal	-1.6297	-1.48435	-0.287328	-0.139905	2.19722
ind16	North.2003-12-10	0	no	no	-1.12743	-0.927066	-1.67524	no	0.471215	no	North	yes	contact	-0.251944	-0.360851	0.0356038	-0.139905	2.19722
ind38	North.2003-12-10	0	no	no	-1.12743	-0.927066	0.134763	yes	0.471215	no	North	no	contact	0.208149	1.51164	-0.287328	-0.139905	2.19722
ind47	North.2003-12-10	0	no	no	-1.12743	-0.927066	-0.141321	no	0.471215	no	North	no	contact	0.0928898	-0.73535	-0.287328	-0.139905	2.19722
ind4	North.2003-12-10	0	no	no	-1.12743	-0.927066	0.179717	no	-0.501162	no	North	no	contact	0.130995	0.762646	-0.287328	-0.139905	2.19722
ind64	North.2003-12-10	0	no	no	-1.12743	-0.927066	-0.229535	no	0.471215	no	North	no	contact	-0.136999	1.13714	-0.287328	-0.139905	2.19722
ind40	North.2003-12-10	1	no	yes	-1.40686	-0.927066	-0.436769	no	0.471215	yes	North	no	contact	-0.712036	0.0136477	-0.287328	-0.139905	2.19722
ind63	North.2003-12-10	0	no	no	-1.12743	-0.927066	-2.67729	no	0.471215	no	North	no	contact	-1.62718	-1.48435	-0.287328	-0.139905	2.19722
ind4	North.2005-02-16	0	no	yes	-0.848002	-1.57341	0.252941	no	0.471215	yes	North	no	vocal	0.267668	0.762646	-0.287328	-0.38896	1.94591
ind16	North.2005-02-16	0	no	no	-0.848002	-1.57341	-0.564184	no	1.44359	yes	North	no	vocal	-0.11527	-0.360851	-0.287328	-0.38896	1.94591
ind40	North.2005-02-16	0	no	yes	-0.848002	-1.57341	0.449742	no	0.471215	yes	North	no	vocal	-0.575363	0.0136477	-0.287328	-0.38896	1.94591
ind47	North.2005-02-16	0	no	no	-0.848002	-1.57341	0.989046	no	0.471215	no	North	no	vocal	0.229563	-0.73535	-0.287328	-0.38896	1.94591
ind38	North.2005-02-16	1	no	no	-1.12743	-1.57341	1.07665	yes	0.471215	no	North	no	vocal	0.344823	1.51164	-0.287328	-0.38896	1.94591
ind64	North.2005-02-16	1	no	no	-1.12743	-1.57341	1.27915	no	-0.501162	no	North	no	vocal	-0.000325444	1.13714	-0.287328	-0.38896	1.94591
ind4	North.2005-03-18	1	no	yes	-0.0097091	-1.57341	-0.0621378	no	0.471215	yes	North	no	contact	0.277116	0.837546	-0.287328	-0.982903	1.94591
ind16	North.2005-03-18	1	no	no	-0.0097091	-1.57341	-0.498088	no	1.44359	yes	North	no	contact	-0.105822	-0.173602	-0.287328	-0.982903	1.94591
ind38	North.2005-03-18	1	no	yes	-0.0097091	-1.57341	0.492605	yes	0.471215	no	North	no	contact	0.35427	1.51164	-0.287328	-0.982903	1.94591
ind40	North.2005-03-18	1	no	yes	-0.0097091	-1.57341	0.449346	no	0.471215	yes	North	no	contact	-0.565915	0.163447	-0.287328	-0.982903	1.94591
ind47	North.2005-03-18	1	no	yes	-0.0097091	-1.57341	0.66595	no	0.471215	no	North	no	contact	0.239011	-0.510651	-0.287328	-0.982903	1.94591
ind64	North.2005-03-18	1	no	no	-0.0097091	-1.57341	0.621637	no	-0.501162	no	North	no	contact	0.00912205	1.17459	-0.287328	-0.982903	1.94591
ind4	North.2005-04-20	0	no	yes	-0.28914	-1.57341	-0.11655	no	0.471215	yes	North	no	contact	0.287508	0.837546	-0.287328	-0.806806	1.94591
ind16	North.2005-04-20	0	no	no	-0.28914	-1.57341	-0.444467	no	1.44359	yes	North	no	contact	-0.0954302	-0.173602	-0.287328	-0.806806	1.94591
ind38	North.2005-04-20	1	no	no	-0.568571	-1.57341	0.661697	yes	0.471215	no	North	no	contact	0.364663	1.51164	-0.287328	-0.806806	1.94591
ind40	North.2005-04-20	1	no	yes	-0.568571	-1.57341	0.422383	no	0.471215	yes	North	no	contact	-0.555523	0.163447	-0.287328	-0.806806	1.94591
ind47	North.2005-04-20	1	no	yes	-0.568571	-1.57341	0.861193	no	0.471215	no	North	no	contact	0.249403	-0.510651	-0.287328	-0.806806	1.94591
ind64	North.2005-04-20	1	no	yes	-0.568571	-1.57341	0.940499	no	-0.501162	no	North	no	contact	0.0195143	1.17459	-0.287328	-0.806806	1.94591
ind4	North.2005-09-15	0	no	yes	-0.568571	-2.21975	0.682796	no	-0.501162	yes	North	no	vocal	0.334116	1.17459	-0.287328	-0.302473	1.79176
ind47	North.2005-09-15	0	no	yes	-0.568571	-2.21975	0.710915	no	0.471215	no	North	no	vocal	0.296011	-0.173602	1.69994	-0.302473	1.79176
ind16	North.2005-09-15	1	no	no	-0.848002	-2.21975	0.0021139	no	1.44359	yes	North	no	vocal	-0.0488226	0.163447	-0.287328	-0.302473	1.79176
ind38	North.2005-09-15	1	no	no	-0.848002	-2.21975	0.443302	yes	0.471215	no	North	no	vocal	0.41127	1.51164	1.45154	-0.302473	1.79176
ind40	North.2005-09-15	1	no	no	-0.848002	-2.21975	0.44606	yes	0.471215	no	North	no	vocal	-0.508915	0.500497	-0.287328	-0.302473	1.79176
ind4	North.2006-12-17	0	no	no	-0.568571	-1.57341	-1.50588	no	-0.501162	no	North	no	vocal	0.478347	1.09033	-0.287328	0.496091	1.79176
ind38	North.2006-12-17	0	no	no	-0.568571	-1.57341	-1.18534	no	0.471215	yes	North	no	vocal	0.555502	1.51164	-0.287328	0.496091	1.79176
ind40	North.2006-12-17	1	no	yes	-0.848002	-1.57341	-1.55211	yes	0.471215	no	North	no	vocal	-0.364684	0.24771	3.1904	0.496091	1.79176
ind47	North.2006-12-17	1	no	yes	-0.848002	-1.57341	-1.23154	no	1.44359	yes	North	no	vocal	0.440243	-0.173602	-0.287328	0.496091	1.79176
ind56	North.2006-12-17	1	no	no	-0.848002	-1.57341	-0.234431	no	-1.47354	no	North	no	vocal	-1.59223	-0.594913	4.75538	0.496091	1.79176
ind47	North.2007-02-19	0	no	no	-0.568571	-2.21975	0.284249	no	1.44359	yes	North	no	contact	0.460397	-0.173602	-0.287328	1.55724	1.79176
ind56	North.2007-02-19	0	no	no	-0.568571	-2.21975	-1.48069	no	-0.501162	yes	North	no	contact	-1.57207	-0.594913	-0.287328	1.55724	1.79176
ind4	North.2007-02-19	1	no	yes	-0.848002	-2.21975	0.5446	no	-0.501162	no	North	no	contact	0.498502	1.09033	-0.287328	1.55724	1.79176
ind38	North.2007-02-19	1	no	yes	-0.848002	-2.21975	0.635399	no	0.471215	yes	North	no	contact	0.575657	1.51164	-0.287328	1.55724	1.79176
ind40	North.2007-02-19	1	no	no	-0.848002	-2.21975	0.335566	yes	0.471215	no	North	no	contact	-0.344529	0.24771	4.78022	1.55724	1.79176
ind4	North.2007-10-22	1	no	yes	-0.0097091	-1.57341	1.50521	no	-0.501162	no	North	no	vocal	0.575657	1.09033	-0.287328	1.11025	1.94591
ind38	North.2007-10-22	1	no	no	-0.0097091	-1.57341	1.61845	no	0.471215	yes	North	no	vocal	0.652811	1.51164	-0.287328	1.11025	1.94591
ind40	North.2007-10-22	1	no	yes	-0.0097091	-1.57341	1.39553	yes	1.44359	yes	North	no	vocal	-0.267374	0.24771	-0.287328	1.11025	1.94591
ind47	North.2007-10-22	1	yes	no	-0.0097091	-1.57341	1.88694	no	1.44359	yes	North	no	vocal	0.537552	-0.173602	-0.287328	1.11025	1.94591
ind56	North.2007-10-22	1	no	no	-0.0097091	-1.57341	1.40607	no	-0.501162	yes	North	no	vocal	-1.49492	-0.594913	-0.287328	1.11025	1.94591
ind45	North.2007-10-22	1	yes	no	-0.0097091	-1.57341	1.89213	no	1.44359	no	North	no	vocal	-1.67253	-1.01622	-0.287328	1.11025	1.94591
ind47	North.2007-10-27	0	no	no	-0.28914	-1.57341	1.56761	no	1.44359	yes	North	no	contact	0.539126	-0.173602	-0.287328	1.11025	1.94591
ind4	North.2007-10-27	1	no	yes	-0.568571	-1.57341	1.36292	no	-0.501162	no	North	no	contact	0.577231	1.09033	-0.287328	1.11025	1.94591
ind38	North.2007-10-27	1	no	no	-0.568571	-1.57341	1.33084	no	0.471215	yes	North	no	contact	0.654386	1.51164	-0.287328	1.11025	1.94591
ind40	North.2007-10-27	1	no	yes	-0.568571	-1.57341	1.39064	yes	1.44359	yes	North	no	contact	-0.2658	0.24771	-0.287328	1.11025	1.94591
ind56	North.2007-10-27	1	no	no	-0.568571	-1.57341	1.52134	no	-0.501162	yes	North	no	contact	-1.49334	-0.594913	-0.287328	1.11025	1.94591
ind45	North.2007-10-27	0	no	no	-0.28914	-1.57341	1.57381	no	1.44359	no	North	no	contact	-1.67096	-1.01622	-0.287328	1.11025	1.94591
ind4	North.2008-02-15	1	no	yes	-0.0097091	-1.57341	1.90479	no	-0.501162	no	North	no	vocal	0.612187	1.09033	-0.287328	1.43209	1.94591
ind38	North.2008-02-15	1	no	yes	-0.0097091	-1.57341	1.95563	no	0.471215	yes	North	no	vocal	0.689341	1.51164	-0.287328	1.43209	1.94591
ind40	North.2008-02-15	1	no	yes	-0.0097091	-1.57341	1.77735	yes	1.44359	yes	North	no	vocal	-0.230844	0.669021	-0.287328	1.43209	1.94591
ind47	North.2008-02-15	1	yes	no	-0.0097091	-1.57341	2.17006	no	1.44359	no	North	no	vocal	0.574082	-0.173602	-0.287328	1.43209	1.94591
ind56	North.2008-02-15	1	no	no	-0.0097091	-1.57341	1.91367	no	-0.501162	yes	North	yes	vocal	-1.45839	-0.594913	-0.287328	1.43209	1.94591
ind45	North.2008-02-15	1	yes	no	-0.0097091	-1.57341	2.16856	no	1.44359	no	North	yes	vocal	-1.636	-1.01622	-0.287328	1.43209	1.94591
ind4	North.2009-04-12	1	no	yes	-0.0097091	-2.21975	2.08338	no	-0.501162	no	North	no	contact	0.745082	1.09033	-0.287328	-0.806806	1.79176
ind38	North.2009-04-12	1	no	yes	-0.0097091	-2.21975	2.02532	yes	0.471215	no	North	no	contact	0.822236	1.51164	-0.287328	-0.806806	1.79176
ind40	North.2009-04-12	1	no	no	-0.0097091	-2.21975	1.71832	yes	1.44359	no	North	no	contact	-0.0979495	0.669021	-0.287328	-0.806806	1.79176
ind47	North.2009-04-12	1	yes	no	-0.0097091	-2.21975	2.22792	yes	1.44359	no	North	no	contact	0.706977	-0.173602	-0.287328	-0.806806	1.79176
ind56	North.2009-04-12	1	no	no	-0.0097091	-2.21975	2.07825	no	-0.501162	no	North	no	contact	-1.32549	-0.594913	-0.287328	-0.806806	1.79176
ind45	North.2009-04-12	1	yes	no	-0.0097091	-2.21975	2.21575	no	1.44359	no	North	no	contact	-1.50311	-1.01622	-0.287328	-0.806806	1.79176
ind4	North.2009-12-14	1	no	yes	-0.0097091	-1.57341	1.79653	no	-0.501162	no	North	yes	contact	0.822551	0.669021	-0.163123	2.062	1.94591
ind38	North.2009-12-14	1	no	yes	-0.0097091	-1.57341	1.78453	yes	0.471215	no	North	no	contact	0.899705	1.51164	-0.287328	2.062	1.94591
ind40	North.2009-12-14	1	yes	yes	-0.0097091	-1.57341	1.84479	yes	1.44359	no	North	no	contact	-0.0204801	1.09033	-0.287328	2.062	1.94591
ind47	North.2009-12-14	1	yes	no	-0.0097091	-1.57341	1.95275	yes	1.44359	no	North	no	contact	0.784446	-0.173602	-0.287328	2.062	1.94591
ind56	North.2009-12-14	1	no	no	-0.0097091	-1.57341	1.96087	no	-0.501162	no	North	yes	contact	-1.24802	-0.594913	-0.287328	2.062	1.94591
ind45	North.2009-12-14	1	yes	no	-0.0097091	-1.57341	1.7663	no	1.44359	no	North	no	contact	-1.42564	-1.01622	-0.287328	2.062	1.94591
ind4	North.2010-03-11	1	no	yes	-0.0097091	-1.57341	1.70407	no	-0.501162	no	North	no	contact	0.849949	0.669021	1.99804	0.341214	1.94591
ind38	North.2010-03-11	1	no	yes	-0.0097091	-1.57341	1.71649	yes	0.471215	no	North	no	contact	0.927103	1.51164	-0.287328	0.341214	1.94591
ind40	North.2010-03-11	1	yes	no	-0.0097091	-1.57341	1.77889	yes	1.44359	no	North	no	contact	0.00691763	1.09033	-0.287328	0.341214	1.94591
ind47	North.2010-03-11	1	yes	no	-0.0097091	-1.57341	1.94041	yes	1.44359	no	North	no	contact	0.811844	-0.173602	-0.287328	0.341214	1.94591
ind56	North.2010-03-11	1	no	yes	-0.0097091	-1.57341	1.89464	no	-0.501162	no	North	no	contact	-1.22063	-0.594913	-0.287328	0.341214	1.94591
ind45	North.2010-03-11	1	yes	no	-0.0097091	-1.57341	1.74608	no	1.44359	no	North	no	contact	-1.39824	-1.01622	-0.287328	0.341214	1.94591
ind4	North.2012-10-31	0	no	yes	-0.0097091	-0.280723	0.936116	no	-0.501162	no	North	no	vocal	1.15384	0.762646	0.731149	-0.0749603	2.19722
ind38	North.2012-10-31	1	no	no	-0.28914	-0.280723	1.15266	yes	1.44359	yes	North	no	vocal	1.231	1.51164	-0.287328	-0.0749603	2.19722
ind40	North.2012-10-31	1	yes	no	-0.28914	-0.280723	1.46195	yes	1.44359	no	North	no	vocal	0.310812	1.13714	3.66238	-0.0749603	2.19722
ind45	North.2012-10-31	1	yes	no	-0.28914	-0.280723	1.92321	no	2.41597	yes	North	no	vocal	-1.09434	-0.73535	-0.287328	-0.0749603	2.19722
ind47	North.2012-10-31	1	yes	no	-0.28914	-0.280723	1.95475	yes	2.41597	no	North	no	vocal	1.11574	0.0136477	-0.287328	-0.0749603	2.19722
ind56	North.2012-10-31	1	no	no	-0.28914	-0.280723	1.26885	no	-0.501162	yes	North	no	vocal	-0.916732	-0.360851	-0.287328	-0.0749603	2.19722
ind4	North.2012-12-23	1	no	yes	-0.0097091	-0.280723	0.926803	yes	-0.501162	no	North	no	vocal	1.17053	0.762646	2.04772	-0.215079	2.19722
ind38	North.2012-12-23	1	no	yes	-0.0097091	-0.280723	1.24624	yes	1.44359	yes	North	no	vocal	1.24769	1.51164	-0.287328	-0.215079	2.19722
ind40	North.2012-12-23	1	yes	no	-0.0097091	-0.280723	1.32564	yes	1.44359	no	North	no	vocal	0.327502	1.13714	4.97894	-0.215079	2.19722
ind45	North.2012-12-23	1	yes	no	-0.0097091	-0.280723	1.79105	no	2.41597	no	North	no	vocal	-1.07765	-0.73535	-0.287328	-0.215079	2.19722
ind47	North.2012-12-23	1	yes	no	-0.0097091	-0.280723	1.81204	yes	2.41597	no	North	no	vocal	1.13243	0.0136477	-0.287328	-0.215079	2.19722
ind56	North.2012-12-23	1	no	no	-0.0097091	-0.280723	1.22196	no	-0.501162	yes	North	no	vocal	-0.900041	-0.360851	-0.287328	-0.215079	2.19722
ind4	North.2013-02-10	1	no	yes	-0.0097091	-0.280723	0.934083	yes	-0.501162	no	North	no	vocal	1.18596	0.669021	3.26492	-0.246258	2.19722
ind38	North.2013-02-10	1	no	yes	-0.0097091	-0.280723	1.33135	yes	1.44359	yes	North	no	vocal	1.26312	1.51164	-0.287328	-0.246258	2.19722
ind40	North.2013-02-10	1	yes	no	-0.0097091	-0.280723	1.37292	yes	2.41597	yes	North	no	vocal	0.342933	1.09033	-0.287328	-0.246258	2.19722
ind45	North.2013-02-10	1	yes	no	-0.0097091	-0.280723	1.84449	no	2.41597	no	North	no	vocal	-1.06222	-1.01622	-0.287328	-0.246258	2.19722
ind47	North.2013-02-10	1	yes	no	-0.0097091	-0.280723	1.87976	yes	2.41597	no	North	no	vocal	1.14786	-0.173602	-0.287328	-0.246258	2.19722
ind56	North.2013-02-10	1	no	no	-0.0097091	-0.280723	1.47878	no	-0.501162	yes	North	no	vocal	-0.884611	-0.594913	-0.287328	-0.246258	2.19722
ind4	North.2013-12-19	1	no	yes	-0.0097091	-0.280723	0.819762	yes	0.471215	yes	North	no	contact	1.28422	0.669021	-0.287328	-0.0845043	2.19722
ind38	North.2013-12-19	1	no	yes	-0.0097091	-0.280723	1.49073	no	0.471215	yes	North	no	contact	1.36137	1.51164	-0.287328	-0.0845043	2.19722
ind40	North.2013-12-19	1	yes	no	-0.0097091	-0.280723	1.36601	yes	1.44359	yes	North	no	contact	0.441187	1.09033	-0.287328	-0.0845043	2.19722
ind45	North.2013-12-19	1	yes	yes	-0.0097091	-0.280723	1.71254	no	2.41597	no	North	no	contact	-0.963969	-1.01622	-0.287328	-0.0845043	2.19722
ind47	North.2013-12-19	1	yes	yes	-0.0097091	-0.280723	1.81553	yes	2.41597	yes	North	no	contact	1.24611	-0.173602	-0.287328	-0.0845043	2.19722
ind56	North.2013-12-19	1	no	no	-0.0097091	-0.280723	1.61105	no	-0.501162	yes	North	no	contact	-0.786357	-0.594913	-0.287328	-0.0845043	2.19722
ind38	North.2014-01-12	0	no	yes	-0.0097091	-0.927066	1.60523	no	0.471215	yes	North	no	contact	1.36893	1.51164	-0.287328	-0.0982093	2.19722
ind4	North.2014-01-12	1	no	yes	-0.28914	-0.927066	1.00652	yes	0.471215	yes	North	no	contact	1.29178	0.669021	-0.287328	-0.0982093	2.19722
ind40	North.2014-01-12	1	yes	no	-0.28914	-0.927066	1.4853	yes	1.44359	yes	North	no	contact	0.448745	1.09033	-0.287328	-0.0982093	2.19722
ind45	North.2014-01-12	1	yes	yes	-0.28914	-0.927066	1.7861	no	2.41597	no	North	no	contact	-0.956411	-1.01622	-0.287328	-0.0982093	2.19722
ind47	North.2014-01-12	1	yes	yes	-0.28914	-0.927066	1.88101	yes	2.41597	yes	North	no	contact	1.25367	-0.173602	-0.287328	-0.0982093	2.19722
ind56	North.2014-01-12	1	no	no	-0.28914	-0.927066	1.71915	no	-0.501162	yes	North	no	contact	-0.778799	-0.594913	-0.287328	-0.0982093	2.19722
ind4	North.2014-01-15	1	no	yes	-0.0097091	-0.280723	1.0283	yes	0.471215	yes	North	no	vocal	1.29272	0.669021	-0.287328	-0.0982093	2.19722
ind38	North.2014-01-15	1	no	yes	-0.0097091	-0.280723	1.6161	no	0.471215	yes	North	no	vocal	1.36988	1.51164	-0.287328	-0.0982093	2.19722
ind40	North.2014-01-15	1	yes	no	-0.0097091	-0.280723	1.54466	yes	1.44359	yes	North	no	vocal	0.44969	1.09033	-0.287328	-0.0982093	2.19722
ind45	North.2014-01-15	1	yes	yes	-0.0097091	-0.280723	1.83472	no	2.41597	no	North	no	vocal	-0.955467	-1.01622	-0.287328	-0.0982093	2.19722
ind47	North.2014-01-15	1	yes	yes	-0.0097091	-0.280723	1.92786	yes	2.41597	yes	North	no	vocal	1.25462	-0.173602	-0.287328	-0.0982093	2.19722
ind56	North.2014-01-15	1	no	no	-0.0097091	-0.280723	1.74894	no	-0.501162	yes	North	no	vocal	-0.777854	-0.594913	-0.287328	-0.0982093	2.19722
ind4	North.2014-11-21	0	no	yes	-0.0097091	-0.280723	2.06866	yes	0.471215	yes	North	no	vocal	1.39035	0.669021	-0.287328	-0.300287	2.19722
ind40	North.2014-11-21	1	yes	no	-0.28914	-0.280723	2.31251	yes	1.44359	yes	North	no	vocal	0.547314	1.51164	-0.287328	-0.300287	2.19722
ind45	North.2014-11-21	1	yes	yes	-0.28914	-0.280723	2.53783	no	2.41597	no	North	no	vocal	-0.857843	-1.01622	-0.287328	-0.300287	2.19722
ind47	North.2014-11-21	1	yes	yes	-0.28914	-0.280723	2.55166	yes	2.41597	yes	North	no	vocal	1.35224	-0.173602	-0.287328	-0.300287	2.19722
ind38	North.2014-11-21	1	no	no	-0.28914	-0.280723	2.39108	no	-0.501162	no	North	no	vocal	1.4675	1.09033	-0.287328	-0.300287	2.19722
ind56	North.2014-11-21	1	no	no	-0.28914	-0.280723	2.3456	no	-0.501162	no	North	no	vocal	-0.68023	-0.594913	-0.287328	-0.300287	2.19722
ind4	North.2015-07-20	0	no	yes	-0.0097091	-0.280723	1.76434	yes	0.471215	no	North	no	contact	1.46624	1.51164	-0.287328	-0.345231	2.30259
ind38	North.2015-07-20	0	no	no	-0.0097091	-0.280723	1.90263	no	-0.501162	no	North	no	contact	1.54339	-0.173602	-0.287328	-0.345231	2.30259
ind39	North.2015-07-20	1	yes	no	-0.28914	-0.280723	2.00933	no	2.41597	yes	North	no	contact	-1.6867	-1.43754	-0.287328	-0.345231	2.30259
ind40	North.2015-07-20	1	yes	no	-0.28914	-0.280723	2.01878	yes	2.41597	no	North	yes	contact	0.623209	1.09033	-0.287328	-0.345231	2.30259
ind45	North.2015-07-20	1	yes	yes	-0.28914	-0.280723	1.9812	no	2.41597	no	North	no	contact	-0.781948	-1.01622	2.94199	-0.345231	2.30259
ind47	North.2015-07-20	1	yes	yes	-0.28914	-0.280723	1.96678	yes	2.41597	yes	North	no	contact	1.42814	0.669021	-0.287328	-0.345231	2.30259
ind56	North.2015-07-20	1	no	no	-0.28914	-0.280723	1.8155	no	-0.501162	no	North	no	contact	-0.604335	-0.594913	4.08467	-0.345231	2.30259
ind4	North.2015-09-12	0	no	yes	-0.568571	-0.280723	1.52582	yes	0.471215	no	North	no	contact	1.48325	1.51164	-0.287328	0.292793	2.30259
ind45	North.2015-09-12	0	yes	yes	-0.568571	-0.280723	1.82219	no	2.41597	no	North	no	contact	-0.764942	-1.01622	4.2834	0.292793	2.30259
ind38	North.2015-09-12	0	no	no	-0.568571	-0.280723	1.59176	no	-0.501162	no	North	no	contact	1.5604	-0.173602	-0.287328	0.292793	2.30259
ind56	North.2015-09-12	0	no	no	-0.568571	-0.280723	1.58891	no	0.471215	yes	North	no	contact	-0.587329	-0.594913	-0.287328	0.292793	2.30259
ind39	North.2015-09-12	1	yes	no	-0.848002	-0.280723	1.91328	no	2.41597	yes	North	no	contact	-1.6697	-1.43754	-0.287328	0.292793	2.30259
ind40	North.2015-09-12	1	yes	no	-0.848002	-0.280723	1.93532	yes	2.41597	no	North	no	contact	0.640214	1.09033	-0.287328	0.292793	2.30259
ind47	North.2015-09-12	1	yes	no	-0.848002	-0.280723	1.53225	yes	2.41597	yes	North	no	contact	1.44514	0.669021	-0.287328	0.292793	2.30259
ind4	North.2015-09-15	0	no	yes	-0.568571	-0.280723	1.52326	yes	0.471215	no	North	no	contact	1.48419	1.51164	-0.287328	0.292793	2.30259
ind45	North.2015-09-15	0	yes	yes	-0.568571	-0.280723	1.82518	no	2.41597	no	North	no	contact	-0.763998	-1.01622	4.35792	0.292793	2.30259
ind38	North.2015-09-15	0	no	no	-0.568571	-0.280723	1.55797	no	-0.501162	no	North	no	contact	1.56134	-0.173602	-0.287328	0.292793	2.30259
ind56	North.2015-09-15	0	no	no	-0.568571	-0.280723	1.5591	no	0.471215	yes	North	no	contact	-0.586385	-0.594913	-0.287328	0.292793	2.30259
ind39	North.2015-09-15	1	yes	no	-0.848002	-0.280723	1.93173	no	2.41597	yes	North	no	contact	-1.66875	-1.43754	-0.287328	0.292793	2.30259
ind40	North.2015-09-15	1	yes	no	-0.848002	-0.280723	1.94651	yes	2.41597	no	North	no	contact	0.641159	1.09033	-0.287328	0.292793	2.30259
ind47	North.2015-09-15	1	yes	no	-0.848002	-0.280723	1.54302	yes	2.41597	yes	North	no	contact	1.44609	0.669021	-0.287328	0.292793	2.30259
ind4	North.2015-10-05	0	no	yes	0.269722	-0.927066	1.73325	yes	0.471215	no	North	no	contact	1.49049	1.51164	-0.287328	0.260847	2.30259
ind39	North.2015-10-05	1	yes	no	-0.0097091	-0.927066	1.94579	no	2.41597	yes	North	no	contact	-1.66245	-1.43754	-0.287328	0.260847	2.30259
ind40	North.2015-10-05	1	yes	no	-0.0097091	-0.927066	1.93487	yes	2.41597	no	North	no	contact	0.647457	1.09033	-0.287328	0.260847	2.30259
ind45	North.2015-10-05	1	yes	yes	-0.0097091	-0.927066	1.84364	no	2.41597	no	North	no	contact	-0.757699	-0.594913	4.85474	0.260847	2.30259
ind47	North.2015-10-05	1	yes	yes	-0.0097091	-0.927066	1.8891	yes	2.41597	yes	North	no	contact	1.45238	0.669021	-0.287328	0.260847	2.30259
ind38	North.2015-10-05	1	no	no	-0.0097091	-0.927066	1.65868	no	-0.501162	no	North	no	contact	1.56764	-0.173602	-0.287328	0.260847	2.30259
ind56	North.2015-10-05	1	no	no	-0.0097091	-0.927066	1.63812	no	0.471215	yes	North	no	contact	-0.580086	-1.01622	-0.287328	0.260847	2.30259
ind4	North.2015-11-11	1	no	yes	0.269722	-0.927066	1.8057	yes	0.471215	no	North	no	vocal	1.50214	1.51164	-0.287328	0.596285	2.30259
ind39	North.2015-11-11	1	yes	yes	0.269722	-0.927066	1.99638	no	2.41597	yes	North	no	vocal	-1.6508	-1.43754	-0.287328	0.596285	2.30259
ind40	North.2015-11-11	1	yes	yes	0.269722	-0.927066	1.98467	yes	2.41597	no	North	yes	vocal	0.659109	1.09033	-0.287328	0.596285	2.30259
ind45	North.2015-11-11	1	yes	yes	0.269722	-0.927066	1.92295	no	3.38835	yes	North	no	vocal	-0.746047	-0.594913	-0.287328	0.596285	2.30259
ind47	North.2015-11-11	1	yes	yes	0.269722	-0.927066	1.97031	yes	3.38835	no	North	no	vocal	1.46404	0.24771	-0.287328	0.596285	2.30259
ind38	North.2015-11-11	1	no	yes	0.269722	-0.927066	1.82899	no	-0.501162	no	North	no	vocal	1.57929	-0.173602	-0.287328	0.596285	2.30259
ind56	North.2015-11-11	1	no	no	0.269722	-0.927066	1.76587	no	0.471215	yes	North	no	vocal	-0.568435	-1.01622	-0.287328	0.596285	2.30259
ind4	North.2015-11-29	1	no	yes	0.269722	-0.280723	1.77378	yes	0.471215	no	North	no	contact	1.50781	1.51164	-0.287328	0.596285	2.30259
ind39	North.2015-11-29	1	yes	yes	0.269722	-0.280723	1.93904	no	2.41597	yes	North	no	contact	-1.64513	-1.43754	-0.287328	0.596285	2.30259
ind40	North.2015-11-29	1	yes	yes	0.269722	-0.280723	1.93749	yes	2.41597	no	North	no	contact	0.664778	1.09033	-0.287328	0.596285	2.30259
ind45	North.2015-11-29	1	yes	yes	0.269722	-0.280723	1.8605	no	3.38835	yes	North	no	contact	-0.740379	-0.594913	-0.287328	0.596285	2.30259
ind47	North.2015-11-29	1	yes	yes	0.269722	-0.280723	1.90268	yes	3.38835	no	North	no	contact	1.4697	0.24771	-0.287328	0.596285	2.30259
ind38	North.2015-11-29	1	no	yes	0.269722	-0.280723	1.77137	no	-0.501162	no	North	no	contact	1.58496	-0.173602	-0.287328	0.596285	2.30259
ind56	North.2015-11-29	1	no	no	0.269722	-0.280723	1.72373	no	0.471215	yes	North	no	contact	-0.562766	-1.01622	-0.287328	0.596285	2.30259
ind4	North.2015-12-02	1	no	yes	0.269722	-0.280723	1.77607	yes	0.471215	no	North	no	contact	1.50875	1.51164	-0.287328	0.141532	2.30259
ind39	North.2015-12-02	1	yes	yes	0.269722	-0.280723	1.93468	no	2.41597	yes	North	no	contact	-1.64419	-1.43754	-0.287328	0.141532	2.30259
ind40	North.2015-12-02	1	yes	yes	0.269722	-0.280723	1.93366	yes	2.41597	no	North	no	contact	0.665723	1.09033	-0.287328	0.141532	2.30259
ind45	North.2015-12-02	1	yes	yes	0.269722	-0.280723	1.8555	no	3.38835	yes	North	no	contact	-0.739434	-0.594913	-0.287328	0.141532	2.30259
ind47	North.2015-12-02	1	yes	yes	0.269722	-0.280723	1.89661	yes	3.38835	no	North	no	contact	1.47065	0.24771	-0.287328	0.141532	2.30259
ind38	North.2015-12-02	1	no	yes	0.269722	-0.280723	1.76053	no	-0.501162	no	North	no	contact	1.58591	-0.173602	-0.287328	0.141532	2.30259
ind56	North.2015-12-02	1	no	no	0.269722	-0.280723	1.717	no	0.471215	yes	North	no	contact	-0.561821	-1.01622	-0.287328	0.141532	2.30259
ind39	North.2015-12-12	0	no	no	-0.0097091	-0.280723	1.79752	no	2.41597	yes	North	no	contact	-1.64104	-1.43754	-0.287328	0.141532	2.30259
ind40	North.2015-12-12	0	yes	no	-0.0097091	-0.280723	1.79332	yes	2.41597	no	North	yes	contact	0.668872	1.09033	-0.287328	0.141532	2.30259
ind4	North.2015-12-12	1	no	yes	-0.28914	-0.280723	1.78684	yes	0.471215	no	North	no	contact	1.5119	1.51164	-0.287328	0.141532	2.30259
ind45	North.2015-12-12	1	yes	yes	-0.28914	-0.280723	1.83749	no	3.38835	yes	North	no	contact	-0.736285	-0.594913	-0.287328	0.141532	2.30259
ind47	North.2015-12-12	1	yes	yes	-0.28914	-0.280723	1.87919	yes	3.38835	no	North	no	contact	1.4738	0.24771	-0.287328	0.141532	2.30259
ind38	North.2015-12-12	1	no	yes	-0.28914	-0.280723	1.77161	no	-0.501162	no	North	yes	contact	1.58906	-0.173602	-0.287328	0.141532	2.30259
ind56	North.2015-12-12	1	no	no	-0.28914	-0.280723	1.72591	no	0.471215	yes	North	no	contact	-0.558672	-1.01622	-0.287328	0.141532	2.30259
ind4	North.2016-01-05	0	no	yes	-1.40686	-0.280723	1.2728	yes	0.471215	no	North	no	vocal	1.51946	1.51164	-0.287328	-0.355752	2.30259
ind39	North.2016-01-05	0	no	no	-1.40686	-0.280723	1.58079	no	2.41597	yes	North	no	vocal	-1.63348	-1.43754	-0.287328	-0.355752	2.30259
ind40	North.2016-01-05	0	yes	no	-1.40686	-0.280723	1.62551	yes	2.41597	no	North	no	vocal	0.67643	1.09033	-0.287328	-0.355752	2.30259
ind45	North.2016-01-05	0	no	no	-1.40686	-0.280723	1.29062	no	3.38835	yes	North	no	vocal	-0.728727	-1.01622	-0.287328	-0.355752	2.30259
ind47	North.2016-01-05	0	yes	no	-1.40686	-0.280723	1.34902	yes	3.38835	no	North	no	vocal	1.48136	0.24771	-0.287328	-0.355752	2.30259
ind38	North.2016-01-05	0	no	no	-1.40686	-0.280723	1.33244	no	-0.501162	no	North	no	vocal	1.59662	-0.173602	-0.287328	-0.355752	2.30259
ind56	North.2016-01-05	0	no	no	-1.40686	-0.280723	1.4449	no	0.471215	yes	North	no	vocal	-0.551114	-0.594913	-0.287328	-0.355752	2.30259
ind4	North.2016-01-08	0	no	yes	-1.40686	-0.927066	1.2697	yes	0.471215	no	North	no	vocal	1.52041	1.51164	-0.287328	-0.355752	2.30259
ind39	North.2016-01-08	0	no	no	-1.40686	-0.927066	1.66611	no	2.41597	yes	North	no	vocal	-1.63254	-1.43754	-0.287328	-0.355752	2.30259
ind40	North.2016-01-08	0	yes	no	-1.40686	-0.927066	1.69579	yes	2.41597	no	North	no	vocal	0.677375	1.09033	-0.287328	-0.355752	2.30259
ind45	North.2016-01-08	0	no	no	-1.40686	-0.927066	1.38855	no	3.38835	yes	North	no	vocal	-0.727782	-1.01622	-0.287328	-0.355752	2.30259
ind47	North.2016-01-08	0	yes	no	-1.40686	-0.927066	1.44055	yes	3.38835	no	North	no	vocal	1.4823	0.24771	-0.287328	-0.355752	2.30259
ind38	North.2016-01-08	0	no	no	-1.40686	-0.927066	1.30299	no	-0.501162	no	North	no	vocal	1.59756	-0.173602	-0.287328	-0.355752	2.30259
ind56	North.2016-01-08	0	no	no	-1.40686	-0.927066	1.38896	no	0.471215	yes	North	no	vocal	-0.550169	-0.594913	-0.287328	-0.355752	2.30259
ind4	North.2016-01-10	0	no	yes	-1.40686	-0.927066	1.25674	yes	0.471215	no	North	no	vocal	1.52104	1.51164	-0.287328	-0.355752	2.30259
ind39	North.2016-01-10	0	no	no	-1.40686	-0.927066	1.54036	no	2.41597	yes	North	no	vocal	-1.63191	-1.43754	-0.287328	-0.355752	2.30259
ind40	North.2016-01-10	0	yes	no	-1.40686	-0.927066	1.56706	yes	2.41597	no	North	no	vocal	0.678004	1.09033	-0.287328	-0.355752	2.30259
ind45	North.2016-01-10	0	no	no	-1.40686	-0.927066	1.14764	no	3.38835	yes	North	no	vocal	-0.727152	-1.01622	-0.287328	-0.355752	2.30259
ind47	North.2016-01-10	0	no	no	-1.40686	-0.927066	1.22538	yes	3.38835	no	North	no	vocal	1.48293	0.24771	-0.287328	-0.355752	2.30259
ind38	North.2016-01-10	0	no	no	-1.40686	-0.927066	1.30565	no	-0.501162	no	North	no	vocal	1.59819	-0.173602	-0.287328	-0.355752	2.30259
ind56	North.2016-01-10	0	no	no	-1.40686	-0.927066	1.44076	no	0.471215	yes	North	no	vocal	-0.54954	-0.594913	-0.287328	-0.355752	2.30259
ind40	North.2016-05-10	0	yes	yes	0.269722	-0.280723	1.60662	yes	2.41597	no	North	no	contact	0.716109	1.09033	0.681467	-0.448252	2.30259
ind4	North.2016-05-10	1	no	yes	-0.0097091	-0.280723	1.43245	yes	0.471215	no	North	no	contact	1.55914	1.51164	-0.287328	-0.448252	2.30259
ind39	North.2016-05-10	1	yes	no	-0.0097091	-0.280723	1.41793	no	2.41597	yes	North	no	contact	-1.5938	-1.43754	-0.287328	-0.448252	2.30259
ind45	North.2016-05-10	1	yes	yes	-0.0097091	-0.280723	1.48963	no	3.38835	yes	North	no	contact	-0.689047	-1.01622	-0.287328	-0.448252	2.30259
ind47	North.2016-05-10	1	yes	yes	-0.0097091	-0.280723	1.56203	yes	3.38835	no	North	no	contact	1.52104	0.669021	-0.287328	-0.448252	2.30259
ind38	North.2016-05-10	1	no	yes	-0.0097091	-0.280723	1.40797	no	-0.501162	no	North	no	contact	1.63629	-0.173602	-0.287328	-0.448252	2.30259
ind56	North.2016-05-10	1	no	no	-0.0097091	-0.280723	1.34014	no	0.471215	yes	North	no	contact	-0.511435	-0.594913	-0.287328	-0.448252	2.30259
[truncated: 1,800 more rows]

## Sheet: Male participation model
Potential_participant	Encounter_identity	Response	Maternal_kin_present	Bond_partner_present	Number_female_present	Number_male_present	Average_dyadic_association	Number_kin_group	community	Encounter_type	Age	Dominance_rank	Number_offspring	Food_availability	Group_size_log
ind76	East.2006-05-25	1	no	no	-1.49602	-0.0347264	-0.925222	-0.560831	East	vocal	-0.154084	-2.57015	-0.987552	-0.629577	3.09104
ind77	East.2006-05-25	1	no	no	-1.49602	-0.0347264	-0.925222	-0.560831	East	vocal	-0.939108	-2.57015	-0.987552	-0.629577	3.09104
ind82	East.2006-05-25	0	no	no	-1.49602	0.736535	-1.08183	-0.560831	East	vocal	0.967116	0.0902826	-0.987552	-0.629577	3.09104
ind84	East.2006-05-25	0	no	no	-1.49602	0.736535	-0.0200004	-0.560831	East	vocal	0.855057	-0.441804	-0.568618	-0.629577	3.09104
ind90	East.2006-05-25	0	no	no	-1.49602	0.736535	-0.920256	-0.560831	East	vocal	0.855057	1.15446	0.269249	-0.629577	3.09104
ind92	East.2006-05-25	1	no	no	-1.49602	-0.0347264	-1.15004	-0.560831	East	vocal	0.967116	0.622369	-0.987552	-0.629577	3.09104
ind98	East.2006-05-25	1	no	no	-1.49602	-0.0347264	-1.15004	-0.560831	East	vocal	1.07948	-2.57015	-0.987552	-0.629577	3.09104
ind98	East.2007-05-10	0	no	no	-0.0819485	1.5078	-1.90029	-0.560831	East	vocal	1.18694	-2.57015	-0.987552	-0.629577	3.04452
ind78	East.2007-05-10	1	no	yes	-0.0819485	0.736535	-0.624558	-0.560831	East	vocal	-0.943713	-0.973891	-0.568618	-0.629577	3.04452
ind82	East.2007-05-10	1	no	no	-0.0819485	0.736535	-0.538183	-0.560831	East	vocal	1.07457	0.0902826	-0.987552	-0.629577	3.04452
ind84	East.2007-05-10	1	no	yes	-0.0819485	0.736535	-0.918594	-0.560831	East	vocal	0.962511	-0.441804	-0.149684	-0.629577	3.04452
ind90	East.2007-05-10	1	no	yes	-0.0819485	0.736535	-0.775843	-0.560831	East	vocal	0.962511	1.15446	0.269249	-0.629577	3.04452
ind92	East.2007-05-10	1	no	no	-0.0819485	0.736535	-1.26576	-0.560831	East	vocal	1.07457	0.622369	-0.987552	-0.629577	3.04452
ind98	East.2007-11-11	0	no	no	-1.21321	1.5078	-1.76331	-0.560831	East	vocal	1.24373	-2.57015	-0.987552	0.142048	3.04452
ind78	East.2007-11-11	1	no	no	-1.21321	0.736535	-0.0847215	-0.560831	East	vocal	-0.886916	-0.973891	-0.568618	0.142048	3.04452
ind82	East.2007-11-11	1	no	no	-1.21321	0.736535	0.340514	-0.560831	East	vocal	1.13137	0.0902826	-0.987552	0.142048	3.04452
ind84	East.2007-11-11	1	no	yes	-1.21321	0.736535	0.476324	-0.560831	East	vocal	1.01931	-0.441804	-0.568618	0.142048	3.04452
ind90	East.2007-11-11	1	no	yes	-1.21321	0.736535	0.755832	-0.560831	East	vocal	1.01931	1.15446	0.269249	0.142048	3.04452
ind92	East.2007-11-11	1	no	no	-1.21321	0.736535	-0.0884495	-0.560831	East	vocal	1.13137	0.622369	-0.987552	0.142048	3.04452
ind92	East.2008-02-16	0	no	no	-0.647578	1.5078	-1.67116	-0.560831	East	contact	1.16115	0.622369	-0.987552	2.19441	3.04452
ind78	East.2008-02-16	1	no	yes	-0.647578	0.736535	-0.174047	-0.560831	East	contact	-0.857136	-0.973891	-0.568618	2.19441	3.04452
ind82	East.2008-02-16	1	no	no	-0.647578	0.736535	-0.270259	-0.560831	East	contact	1.16115	0.0902826	-0.987552	2.19441	3.04452
ind84	East.2008-02-16	1	no	yes	-0.647578	0.736535	-0.454174	-0.560831	East	contact	1.04909	-0.441804	-0.149684	2.19441	3.04452
ind90	East.2008-02-16	1	no	yes	-0.647578	0.736535	-0.103751	-0.560831	East	contact	1.04909	1.15446	0.269249	2.19441	3.04452
ind98	East.2008-02-16	1	no	no	-0.647578	0.736535	-0.77337	-0.560831	East	contact	1.27351	-2.57015	-0.987552	2.19441	3.04452
ind78	East.2008-02-21	1	no	yes	1.33213	1.5078	-1.45209	-0.560831	East	contact	-0.855601	-0.973891	-0.568618	2.19441	3.04452
ind82	East.2008-02-21	1	no	no	1.33213	1.5078	-1.47479	-0.560831	East	contact	1.16268	0.0902826	-0.987552	2.19441	3.04452
ind84	East.2008-02-21	1	no	yes	1.33213	1.5078	-1.66197	-0.560831	East	contact	1.05062	-0.441804	-0.149684	2.19441	3.04452
ind90	East.2008-02-21	1	no	yes	1.33213	1.5078	-1.50941	-0.560831	East	contact	1.05062	1.15446	0.269249	2.19441	3.04452
ind92	East.2008-02-21	1	no	no	1.33213	1.5078	-2.31195	-0.560831	East	contact	1.16268	0.622369	-0.987552	2.19441	3.04452
ind98	East.2008-02-21	1	no	no	1.33213	1.5078	-1.96558	-0.560831	East	contact	1.27505	-2.57015	-0.987552	2.19441	3.04452
ind78	East.2008-02-29	1	no	no	-0.364763	1.5078	-0.69475	-0.560831	East	contact	-0.853145	-0.973891	-0.568618	2.19441	3.04452
ind82	East.2008-02-29	1	no	no	-0.364763	1.5078	-0.599007	-0.560831	East	contact	1.16514	0.0902826	-0.987552	2.19441	3.04452
ind84	East.2008-02-29	1	no	yes	-0.364763	1.5078	-0.770236	-0.560831	East	contact	1.05308	-0.441804	-0.149684	2.19441	3.04452
ind90	East.2008-02-29	1	no	yes	-0.364763	1.5078	-0.601176	-0.560831	East	contact	1.05308	1.15446	0.269249	2.19441	3.04452
ind92	East.2008-02-29	1	no	no	-0.364763	1.5078	-1.31154	-0.560831	East	contact	1.16514	0.622369	-0.987552	2.19441	3.04452
ind98	East.2008-02-29	1	no	no	-0.364763	1.5078	-0.960382	-0.560831	East	contact	1.2775	-2.57015	-0.987552	2.19441	3.04452
ind90	East.2008-04-15	0	no	yes	-0.647578	0.736535	0.0102689	-0.560831	East	vocal	1.0672	1.15446	0.269249	-0.621032	2.99573
ind78	East.2008-04-15	1	no	no	-0.647578	-0.0347264	-0.550232	-0.560831	East	vocal	-0.839023	-0.973891	-0.568618	-0.621032	2.99573
ind82	East.2008-04-15	1	no	no	-0.647578	-0.0347264	-0.506472	-0.560831	East	vocal	1.17926	0.0902826	-0.987552	-0.621032	2.99573
ind84	East.2008-04-15	1	no	no	-0.647578	-0.0347264	-0.370985	-0.560831	East	vocal	1.0672	-0.441804	-0.149684	-0.621032	2.99573
ind92	East.2008-04-15	1	no	no	-0.647578	-0.0347264	-0.669638	-0.560831	East	vocal	1.17926	0.622369	-0.987552	-0.621032	2.99573
ind78	East.2008-04-16	1	no	no	1.33213	0.736535	-0.9658	-0.560831	East	vocal	-0.838716	-0.973891	-0.568618	-0.621032	2.99573
ind82	East.2008-04-16	1	no	no	1.33213	0.736535	-1.0484	-0.560831	East	vocal	1.17957	0.0902826	-0.987552	-0.621032	2.99573
ind84	East.2008-04-16	1	no	yes	1.33213	0.736535	-1.01117	-0.560831	East	vocal	1.06751	-0.441804	-0.149684	-0.621032	2.99573
ind90	East.2008-04-16	1	no	yes	1.33213	0.736535	-0.948746	-0.560831	East	vocal	1.06751	1.15446	0.269249	-0.621032	2.99573
ind92	East.2008-04-16	1	no	no	1.33213	0.736535	-1.22053	-0.560831	East	vocal	1.17957	0.622369	-0.987552	-0.621032	2.99573
ind78	East.2008-04-18	0	no	no	-1.49602	-0.805988	0.0112258	-0.560831	East	vocal	-0.838102	-0.973891	-0.568618	-0.621032	2.99573
ind82	East.2008-04-18	0	no	no	-1.49602	-0.805988	0.354909	-0.560831	East	vocal	1.18018	0.0902826	-0.987552	-0.621032	2.99573
ind90	East.2008-04-18	0	no	yes	-1.49602	-0.805988	0.825958	-0.560831	East	vocal	1.06812	1.15446	0.269249	-0.621032	2.99573
ind84	East.2008-04-18	1	no	no	-1.49602	-1.57725	0.261062	-0.560831	East	vocal	1.06812	-0.441804	-0.149684	-0.621032	2.99573
ind92	East.2008-04-18	1	no	no	-1.49602	-1.57725	0.261062	-0.560831	East	vocal	1.18018	0.622369	-0.987552	-0.621032	2.99573
ind78	East.2008-04-19	0	no	no	-1.21321	0.736535	0.0784563	-0.560831	East	vocal	-0.837795	-0.973891	-0.568618	-0.621032	2.99573
ind82	East.2008-04-19	1	no	no	-1.21321	-0.0347264	-0.0439298	-0.560831	East	vocal	1.18049	0.0902826	-0.987552	-0.621032	2.99573
ind84	East.2008-04-19	1	no	yes	-1.21321	-0.0347264	0.0990127	-0.560831	East	vocal	1.06843	-0.441804	-0.149684	-0.621032	2.99573
ind90	East.2008-04-19	1	no	yes	-1.21321	-0.0347264	0.229066	-0.560831	East	vocal	1.06843	1.15446	0.269249	-0.621032	2.99573
ind92	East.2008-04-19	1	no	no	-1.21321	-0.0347264	-0.338477	-0.560831	East	vocal	1.18049	0.622369	-0.987552	-0.621032	2.99573
ind78	East.2008-06-28	1	no	no	-1.21321	0.736535	0.499364	-0.560831	East	contact	-0.816304	-0.973891	-0.568618	-0.670047	2.99573
ind82	East.2008-06-28	1	no	no	-1.21321	0.736535	0.524034	-0.560831	East	contact	1.20198	0.0902826	-0.987552	-0.670047	2.99573
ind84	East.2008-06-28	1	no	yes	-1.21321	0.736535	0.494944	-0.560831	East	contact	1.08992	-0.441804	-0.149684	-0.670047	2.99573
ind90	East.2008-06-28	1	no	yes	-1.21321	0.736535	0.758782	-0.560831	East	contact	1.08992	1.15446	0.269249	-0.670047	2.99573
ind92	East.2008-06-28	1	no	no	-1.21321	0.736535	0.101716	-0.560831	East	contact	1.20198	0.622369	-0.987552	-0.670047	2.99573
ind84	East.2008-09-08	0	no	no	-1.49602	-0.0347264	0.323694	-0.560831	East	vocal	1.11202	-0.441804	-0.149684	-0.430787	2.99573
ind90	East.2008-09-08	0	no	no	-1.49602	-0.0347264	0.656011	-0.560831	East	vocal	1.11202	1.15446	0.269249	-0.430787	2.99573
ind78	East.2008-09-08	1	no	no	-1.49602	-0.805988	0.380259	-0.560831	East	vocal	-0.794199	-0.973891	-0.568618	-0.430787	2.99573
ind82	East.2008-09-08	1	no	no	-1.49602	-0.805988	0.722765	-0.560831	East	vocal	1.22408	0.0902826	-0.987552	-0.430787	2.99573
ind92	East.2008-09-08	1	no	no	-1.49602	-0.805988	0.121372	-0.560831	East	vocal	1.22408	0.622369	-0.987552	-0.430787	2.99573
ind82	East.2008-10-09	0	no	no	-1.49602	-0.0347264	0.489136	-0.560831	East	vocal	1.2336	0.0902826	-0.987552	0.58909	2.99573
ind90	East.2008-10-09	0	no	yes	-1.49602	-0.0347264	0.688346	-0.560831	East	vocal	1.12154	1.15446	0.269249	0.58909	2.99573
ind78	East.2008-10-09	1	no	no	-1.49602	-0.805988	0.0168448	-0.560831	East	vocal	-0.784682	-0.973891	-0.568618	0.58909	2.99573
ind84	East.2008-10-09	1	no	no	-1.49602	-0.805988	0.177341	-0.560831	East	vocal	1.12154	-0.441804	-0.149684	0.58909	2.99573
ind92	East.2008-10-09	1	no	no	-1.49602	-0.805988	-0.173085	-0.560831	East	vocal	1.2336	0.622369	-0.987552	0.58909	2.99573
ind78	East.2009-03-09	0	no	no	-1.21321	0.736535	-0.353341	-0.560831	East	vocal	-0.738324	-0.973891	-0.568618	0.0624923	2.94444
ind82	East.2009-03-09	1	no	no	-1.21321	-0.0347264	-0.506273	-0.560831	East	vocal	1.27996	0.0902826	-0.987552	0.0624923	2.94444
ind84	East.2009-03-09	1	no	yes	-1.21321	-0.0347264	-0.445546	-0.560831	East	vocal	1.1679	-0.441804	-0.149684	0.0624923	2.94444
ind90	East.2009-03-09	1	no	yes	-1.21321	-0.0347264	-0.298639	-0.560831	East	vocal	1.1679	1.15446	0.269249	0.0624923	2.94444
ind92	East.2009-03-09	1	no	no	-1.21321	-0.0347264	-0.293321	-0.560831	East	vocal	1.27996	0.622369	-0.987552	0.0624923	2.94444
ind82	East.2009-04-11	0	no	no	-0.364763	-0.0347264	-1.0838	-0.560831	East	vocal	1.29009	0.0902826	-0.987552	0.0319459	2.94444
ind84	East.2009-04-11	0	no	yes	-0.364763	-0.0347264	-1.06567	-0.560831	East	vocal	1.17803	-0.441804	-0.149684	0.0319459	2.94444
ind78	East.2009-04-11	1	no	no	-0.364763	-0.805988	-1.33464	-0.560831	East	vocal	-0.728192	-0.973891	-0.568618	0.0319459	2.94444
ind90	East.2009-04-11	1	no	no	-0.364763	-0.805988	-0.758247	-0.560831	East	vocal	1.17803	1.15446	0.269249	0.0319459	2.94444
ind92	East.2009-04-11	1	no	no	-0.364763	-0.805988	-1.34279	-0.560831	East	vocal	1.29009	0.622369	-0.987552	0.0319459	2.94444
ind78	East.2009-04-18	0	no	no	-1.49602	-0.805988	-0.841114	-0.560831	East	vocal	-0.726043	-0.973891	-0.568618	0.0319459	2.89037
ind82	East.2009-04-18	0	no	no	-1.49602	-0.805988	-0.455565	-0.560831	East	vocal	1.29224	0.0902826	-0.987552	0.0319459	2.89037
ind90	East.2009-04-18	0	no	yes	-1.49602	-0.805988	-0.43661	-0.560831	East	vocal	1.18018	1.15446	0.269249	0.0319459	2.89037
ind84	East.2009-04-18	1	no	no	-1.49602	-1.57725	-0.783252	-0.560831	East	vocal	1.18018	-0.441804	-0.149684	0.0319459	2.89037
ind92	East.2009-04-18	1	no	no	-1.49602	-1.57725	-0.783252	-0.560831	East	vocal	1.29224	0.622369	-0.987552	0.0319459	2.89037
ind84	East.2009-07-11	0	no	yes	1.33213	-0.0347264	-1.45005	-0.560831	East	vocal	1.20597	-0.0870797	0.269249	0.361876	2.83321
ind78	East.2009-07-11	1	no	no	1.33213	-0.805988	-2.25629	-0.560831	East	vocal	-0.700254	-0.707848	-0.568618	0.361876	2.83321
ind90	East.2009-07-11	1	no	yes	1.33213	-0.805988	-0.950577	-0.560831	East	vocal	1.20597	1.15446	0.269249	0.361876	2.83321
ind92	East.2009-07-11	1	no	no	1.33213	-0.805988	-1.43652	-0.560831	East	vocal	1.31803	0.533688	-0.987552	0.361876	2.83321
ind78	East.2009-07-17	0	no	no	-0.647578	-0.805988	-2.21043	-0.560831	East	vocal	-0.698412	-0.707848	-0.568618	0.361876	2.83321
ind84	East.2009-07-17	0	no	yes	-0.647578	-0.805988	-0.873551	-0.560831	East	vocal	1.20781	-0.0870797	0.269249	0.361876	2.83321
ind90	East.2009-07-17	1	no	no	-0.647578	-1.57725	-0.419877	-0.560831	East	vocal	1.20781	1.15446	0.269249	0.361876	2.83321
ind92	East.2009-07-17	1	no	no	-0.647578	-1.57725	-0.82602	-0.560831	East	vocal	1.31987	0.533688	-0.987552	0.361876	2.83321
ind78	East.2009-07-25	1	no	no	-0.364763	-0.0347264	-2.08719	-0.560831	East	vocal	-0.695956	-0.707848	-0.987552	0.361876	2.83321
ind84	East.2009-07-25	1	no	no	-0.364763	-0.0347264	-1.137	-0.560831	East	vocal	1.21027	-0.0870797	0.269249	0.361876	2.83321
ind90	East.2009-07-25	1	no	yes	-0.364763	-0.0347264	-0.769213	-0.560831	East	vocal	1.21027	1.15446	0.269249	0.361876	2.83321
ind92	East.2009-07-25	1	no	yes	-0.364763	-0.0347264	-1.17984	-0.560831	East	vocal	1.32233	0.533688	-0.987552	0.361876	2.83321
ind84	East.2009-07-31	0	no	no	-1.21321	-0.805988	-1.31518	-0.560831	East	vocal	1.21211	-0.0870797	0.269249	0.361876	2.83321
ind90	East.2009-07-31	0	no	no	-1.21321	-0.805988	-0.805373	-0.560831	East	vocal	1.21211	1.15446	0.269249	0.361876	2.83321
ind78	East.2009-07-31	1	no	no	-1.21321	-1.57725	-1.7657	-0.560831	East	vocal	-0.694114	-0.707848	-0.987552	0.361876	2.83321
ind92	East.2009-07-31	1	no	no	-1.21321	-1.57725	-1.79657	-0.560831	East	vocal	1.32417	0.533688	-0.987552	0.361876	2.83321
ind90	East.2009-10-18	0	no	yes	-0.364763	-0.0347264	-1.34272	-0.560831	East	vocal	1.23636	1.15446	0.269249	0.34966	2.83321
ind78	East.2009-10-18	1	no	no	-0.364763	-0.805988	-2.19995	-0.560831	East	vocal	-0.66986	0.533688	-0.568618	0.34966	2.83321
ind84	East.2009-10-18	1	no	yes	-0.364763	-0.805988	-1.57891	-0.560831	East	vocal	1.23636	-0.707848	0.269249	0.34966	2.83321
ind92	East.2009-10-18	1	no	no	-0.364763	-0.805988	-1.96424	-0.560831	East	vocal	1.34842	-0.0870797	-0.987552	0.34966	2.83321
ind90	East.2010-01-08	0	no	yes	1.61494	-0.0347264	-1.35741	-0.560831	East	contact	1.26154	1.15446	0.269249	2.90677	2.83321
ind78	East.2010-01-08	1	no	no	1.61494	-0.805988	-2.08966	-0.560831	East	contact	-0.644686	0.622369	-0.568618	2.90677	2.83321
ind84	East.2010-01-08	1	no	yes	1.61494	-0.805988	-1.62445	-0.560831	East	contact	1.26154	-0.441804	0.269249	2.90677	2.83321
ind92	East.2010-01-08	1	no	yes	1.61494	-0.805988	-1.57948	-0.560831	East	contact	1.3736	0.0902826	-0.987552	2.90677	2.83321
ind90	East.2010-03-14	0	no	yes	1.89776	-0.0347264	-1.16299	-0.560831	East	contact	1.28149	0.622369	0.688183	-0.479518	2.83321
ind78	East.2010-03-14	1	no	no	1.89776	-0.805988	-1.77741	-0.560831	East	contact	-0.62473	1.15446	-0.149684	-0.479518	2.83321
ind84	East.2010-03-14	1	no	yes	1.89776	-0.805988	-1.24912	-0.560831	East	contact	1.28149	-0.441804	0.688183	-0.479518	2.83321
ind92	East.2010-03-14	1	no	yes	1.89776	-0.805988	-1.3626	-0.560831	East	contact	1.39355	0.0902826	-0.987552	-0.479518	2.83321
ind78	East.2010-03-27	0	no	no	-1.49602	-0.805988	-0.8515	-0.560831	East	vocal	-0.620739	1.15446	-0.149684	-0.479518	2.83321
ind90	East.2010-03-27	0	no	yes	-1.49602	-0.805988	-0.167257	-0.560831	East	vocal	1.28549	0.622369	0.688183	-0.479518	2.83321
ind84	East.2010-03-27	1	no	no	-1.49602	-1.57725	-0.493956	-0.560831	East	vocal	1.28549	-0.441804	0.688183	-0.479518	2.83321
ind92	East.2010-03-27	1	no	no	-1.49602	-1.57725	-0.493956	-0.560831	East	vocal	1.39754	0.0902826	-0.987552	-0.479518	2.83321
ind78	East.2010-04-17	1	no	no	-1.49602	-0.0347264	-1.18813	-0.560831	East	vocal	-0.614292	1.15446	-0.149684	-0.526835	2.83321
ind84	East.2010-04-17	1	no	yes	-1.49602	-0.0347264	-0.189594	-0.560831	East	vocal	1.29193	-0.441804	0.688183	-0.526835	2.83321
ind90	East.2010-04-17	1	no	yes	-1.49602	-0.0347264	-0.904378	-0.560831	East	vocal	1.29193	0.622369	0.688183	-0.526835	2.83321
ind92	East.2010-04-17	1	no	no	-1.49602	-0.0347264	-0.636712	-0.560831	East	vocal	1.40399	0.0902826	-0.568618	-0.526835	2.83321
ind78	East.2010-09-13	0	no	no	0.200866	-0.0347264	-0.538146	-0.560831	East	vocal	-0.568547	1.15446	-0.149684	-0.526364	2.99573
ind90	East.2010-09-13	0	no	no	0.200866	-0.0347264	-2.76686	-0.560831	East	vocal	1.33768	0.622369	0.688183	-0.526364	2.99573
ind84	East.2010-09-13	1	no	yes	0.200866	-0.805988	-0.625146	-0.560831	East	vocal	1.33768	-0.441804	0.688183	-0.526364	2.99573
ind92	East.2010-09-13	1	no	no	0.200866	-0.805988	-1.08868	-0.560831	East	vocal	1.44974	-0.973891	-0.568618	-0.526364	2.99573
ind99	East.2010-09-13	1	no	no	0.200866	-0.805988	-0.564361	-0.560831	East	vocal	-1.01709	-2.03806	-0.987552	-0.526364	2.99573
ind90	East.2010-09-18	0	no	no	-1.49602	0.736535	-2.70178	-0.560831	East	vocal	1.33921	0.622369	0.688183	-0.526364	2.99573
ind78	East.2010-09-18	1	no	no	-1.49602	-0.0347264	0.370173	-0.560831	East	vocal	-0.567012	1.15446	-0.149684	-0.526364	2.99573
ind84	East.2010-09-18	1	no	no	-1.49602	-0.0347264	0.533205	-0.560831	East	vocal	1.33921	-0.973891	0.688183	-0.526364	2.99573
ind92	East.2010-09-18	1	no	no	-1.49602	-0.0347264	-0.288137	-0.560831	East	vocal	1.45127	-0.441804	-0.568618	-0.526364	2.99573
ind99	East.2010-09-18	1	no	no	-1.49602	-0.0347264	0.351812	-0.560831	East	vocal	-1.01555	-2.03806	-0.987552	-0.526364	2.99573
ind90	East.2010-09-20	0	no	no	1.04931	0.736535	-2.86633	-0.560831	East	contact	1.33983	0.622369	0.688183	-0.526364	2.99573
ind78	East.2010-09-20	1	no	no	1.04931	-0.0347264	-0.778115	-0.560831	East	contact	-0.566398	1.15446	-0.149684	-0.526364	2.99573
ind84	East.2010-09-20	1	no	yes	1.04931	-0.0347264	-0.701247	-0.560831	East	contact	1.33983	-0.973891	0.688183	-0.526364	2.99573
ind92	East.2010-09-20	1	no	no	1.04931	-0.0347264	-1.06007	-0.560831	East	contact	1.45188	-0.441804	-0.568618	-0.526364	2.99573
ind99	East.2010-09-20	1	no	no	1.04931	-0.0347264	-0.716704	-0.560831	East	contact	-1.01494	-2.03806	-0.987552	-0.526364	2.99573
ind78	East.2010-11-13	0	no	no	-1.49602	-0.805988	0.432806	-0.560831	East	vocal	-0.54982	1.15446	-0.149684	0.414299	2.99573
ind90	East.2010-11-13	0	no	no	-1.49602	-0.805988	-2.87947	-0.560831	East	vocal	1.3564	0.0902826	0.688183	0.414299	2.99573
ind84	East.2010-11-13	1	no	no	-1.49602	-1.57725	0.198948	-0.560831	East	vocal	1.3564	-0.441804	0.688183	0.414299	2.99573
ind92	East.2010-11-13	1	no	no	-1.49602	-1.57725	0.198948	-0.560831	East	vocal	1.46846	-0.973891	-0.568618	0.414299	2.99573
ind99	East.2010-11-13	0	no	no	-1.49602	-0.805988	0.418159	-0.560831	East	vocal	-0.998361	-2.03806	-0.987552	0.414299	2.99573
ind84	East.2010-11-14	0	no	no	0.200866	0.736535	-0.77728	-0.560831	East	vocal	1.35671	-0.441804	0.688183	0.414299	2.99573
ind78	East.2010-11-14	1	no	no	0.200866	-0.0347264	-0.975423	-0.560831	East	vocal	-0.549513	1.15446	-0.149684	0.414299	2.99573
ind90	East.2010-11-14	1	no	no	0.200866	-0.0347264	-2.69425	-0.560831	East	vocal	1.35671	0.0902826	0.688183	0.414299	2.99573
ind92	East.2010-11-14	1	no	yes	0.200866	-0.0347264	-1.27014	-0.560831	East	vocal	1.46877	-0.973891	-0.568618	0.414299	2.99573
ind99	East.2010-11-14	1	no	no	0.200866	-0.0347264	-0.81172	-0.560831	East	vocal	-0.998054	-2.03806	-0.987552	0.414299	2.99573
ind78	East.2011-01-22	1	no	no	0.483681	0.736535	-0.78058	-0.560831	East	vocal	-0.528329	1.15446	-0.149684	0.81496	2.94444
ind84	East.2011-01-22	1	no	no	0.483681	0.736535	-0.827781	-0.560831	East	vocal	1.3779	0.326766	0.688183	0.81496	2.94444
ind90	East.2011-01-22	1	no	yes	0.483681	0.736535	-2.45527	-0.560831	East	vocal	1.3779	-0.500925	0.688183	0.81496	2.94444
ind92	East.2011-01-22	1	no	yes	0.483681	0.736535	-1.17747	-0.560831	East	vocal	1.48995	-0.0870797	-0.568618	0.81496	2.94444
ind99	East.2011-01-22	1	no	no	0.483681	0.736535	-0.893411	-0.560831	East	vocal	-0.97687	-2.15631	-0.987552	0.81496	2.94444
ind84	East.2011-07-17	0	no	yes	-0.0819485	-0.0347264	-0.550181	-0.560831	East	vocal	1.43193	0.223304	0.688183	-0.824903	2.94444
ind78	East.2011-07-17	1	no	no	-0.0819485	-0.805988	-0.556639	-0.560831	East	vocal	-0.474295	1.15446	-0.149684	-0.824903	2.94444
ind92	East.2011-07-17	1	no	yes	-0.0819485	-0.805988	-1.05243	-0.560831	East	vocal	1.54399	-0.242272	-0.568618	-0.824903	2.94444
ind107	East.2011-07-17	1	no	no	-0.0819485	-0.805988	-0.802817	-0.560831	East	vocal	-1.0349	0.68888	-0.987552	-0.824903	2.94444
ind99	East.2011-07-17	0	no	no	-0.0819485	-0.0347264	-0.726982	-0.560831	East	vocal	-0.922837	-2.10458	-0.987552	-0.824903	2.94444
ind78	East.2012-02-26	1	no	yes	-0.0819485	-0.805988	0.65825	-0.560831	East	vocal	-0.405525	1.15446	0.269249	-0.245073	2.70805
ind84	East.2012-02-26	1	no	yes	-0.0819485	-0.805988	0.932246	-0.560831	East	vocal	1.5007	0.409535	0.688183	-0.245073	2.70805
ind99	East.2012-02-26	1	no	no	-0.0819485	-0.805988	0.333666	-0.560831	East	vocal	-0.854066	-0.335387	-0.568618	-0.245073	2.70805
ind78	East.2012-11-09	1	no	yes	1.89776	-0.805988	0.507655	-0.560831	East	vocal	-0.326623	1.15446	0.688183	0.585327	2.77259
ind84	East.2012-11-09	1	no	yes	1.89776	-0.805988	0.512178	-0.560831	East	vocal	1.5796	-0.335387	0.688183	0.585327	2.77259
ind99	East.2012-11-09	1	no	no	1.89776	-0.805988	0.536116	-0.560831	East	vocal	-0.775165	0.409535	-0.568618	0.585327	2.77259
ind78	East.2013-03-22	1	no	yes	1.89776	-0.805988	0.50078	-0.560831	East	vocal	-0.285791	1.15446	0.688183	-0.872247	2.70805
ind84	East.2013-03-22	1	no	yes	1.89776	-0.805988	0.450287	-0.560831	East	vocal	1.62043	-0.335387	1.10712	-0.872247	2.70805
ind99	East.2013-03-22	1	no	no	1.89776	-0.805988	0.358503	-0.560831	East	vocal	-0.734333	0.409535	-0.568618	-0.872247	2.70805
ind78	East.2013-04-03	1	no	yes	1.61494	-0.805988	0.561363	-0.560831	East	contact	-0.282107	1.15446	0.688183	-0.772699	2.77259
ind84	East.2013-04-03	1	no	yes	1.61494	-0.805988	0.530815	-0.560831	East	contact	1.62412	-0.335387	1.10712	-0.772699	2.77259
ind99	East.2013-04-03	1	no	no	1.61494	-0.805988	0.396666	-0.560831	East	contact	-0.730648	0.409535	-0.568618	-0.772699	2.77259
ind78	East.2013-04-06	1	no	yes	1.61494	-0.805988	0.55932	-0.560831	East	contact	-0.281186	1.15446	0.688183	-0.772699	2.77259
ind84	East.2013-04-06	1	no	yes	1.61494	-0.805988	0.528023	-0.560831	East	contact	1.62504	-0.335387	1.10712	-0.772699	2.77259
ind99	East.2013-04-06	1	no	no	1.61494	-0.805988	0.384953	-0.560831	East	contact	-0.729727	0.409535	-0.568618	-0.772699	2.77259
ind78	East.2013-04-25	1	no	yes	-0.647578	-0.805988	1.31646	-0.560831	East	vocal	-0.275353	1.15446	0.688183	-0.772699	2.77259
ind84	East.2013-04-25	1	no	yes	-0.647578	-0.805988	1.39921	-0.560831	East	vocal	1.63087	-0.335387	1.10712	-0.772699	2.77259
ind99	East.2013-04-25	1	no	no	-0.647578	-0.805988	1.08186	-0.560831	East	vocal	-0.723894	0.409535	-0.568618	-0.772699	2.77259
ind78	East.2013-05-03	1	no	yes	2.18057	-0.805988	-0.202811	-0.560831	East	contact	-0.272897	1.15446	0.688183	0.237569	2.77259
ind84	East.2013-05-03	1	no	yes	2.18057	-0.805988	-0.185447	-0.560831	East	contact	1.63333	-0.335387	1.10712	0.237569	2.77259
ind99	East.2013-05-03	1	no	no	2.18057	-0.805988	-0.351884	-0.560831	East	contact	-0.721438	0.409535	-0.568618	0.237569	2.77259
ind78	East.2013-11-11	1	no	yes	-0.0819485	-0.805988	-0.00722576	-0.560831	East	contact	-0.213951	1.15446	1.52605	-0.654402	2.77259
ind84	East.2013-11-11	1	no	yes	-0.0819485	-0.805988	0.0109396	-0.560831	East	contact	1.69227	0.409535	1.10712	-0.654402	2.77259
ind99	East.2013-11-11	1	no	no	-0.0819485	-0.805988	-0.162068	-0.560831	East	contact	-0.662492	-0.335387	-0.568618	-0.654402	2.77259
ind78	East.2013-11-21	1	no	yes	-1.21321	-0.805988	2.68367	-0.560831	East	vocal	-0.210881	1.15446	1.52605	-0.654402	2.77259
ind84	East.2013-11-21	1	no	yes	-1.21321	-0.805988	2.56781	-0.560831	East	vocal	1.69534	0.409535	1.10712	-0.654402	2.77259
ind99	East.2013-11-21	1	no	no	-1.21321	-0.805988	2.22156	-0.560831	East	vocal	-0.659422	-0.335387	-0.568618	-0.654402	2.77259
ind78	East.2013-11-28	1	no	yes	0.483681	-0.805988	0.347347	-0.560831	East	vocal	-0.208732	1.15446	1.52605	-0.654402	2.77259
ind84	East.2013-11-28	1	no	yes	0.483681	-0.805988	0.332934	-0.560831	East	vocal	1.69749	0.409535	1.10712	-0.654402	2.77259
ind99	East.2013-11-28	1	no	no	0.483681	-0.805988	-0.0787194	-0.560831	East	vocal	-0.657273	-0.335387	-0.568618	-0.654402	2.77259
ind78	East.2014-01-20	1	no	yes	1.61494	-0.805988	-0.0528304	-0.560831	East	contact	-0.19246	1.15446	1.52605	0.940687	2.63906
ind84	East.2014-01-20	1	no	yes	1.61494	-0.805988	-0.113627	-0.560831	East	contact	1.71376	-0.335387	1.10712	0.940687	2.63906
ind99	East.2014-01-20	1	no	no	1.61494	-0.805988	-0.533994	-0.560831	East	contact	-0.641002	0.409535	-0.568618	0.940687	2.63906
ind78	East.2014-03-02	1	no	yes	-0.930393	-0.805988	1.75981	-0.560831	East	contact	-0.179873	1.15446	1.52605	-0.866744	2.63906
ind84	East.2014-03-02	1	no	yes	-0.930393	-0.805988	1.3181	-0.560831	East	contact	1.72635	-0.335387	1.10712	-0.866744	2.63906
ind99	East.2014-03-02	1	no	no	-0.930393	-0.805988	1.27088	-0.560831	East	contact	-0.628414	0.409535	-0.568618	-0.866744	2.63906
ind78	East.2014-03-25	1	no	yes	-0.930393	-0.805988	1.36606	-0.560831	East	contact	-0.172812	1.15446	1.52605	-0.866744	2.63906
ind84	East.2014-03-25	1	no	yes	-0.930393	-0.805988	1.05072	-0.560831	East	contact	1.73341	-0.335387	1.10712	-0.866744	2.63906
ind99	East.2014-03-25	1	no	no	-0.930393	-0.805988	0.823202	-0.560831	East	contact	-0.621353	0.409535	-0.568618	-0.866744	2.63906
ind78	East.2014-04-22	0	no	no	-0.364763	-1.57725	-0.765255	-0.560831	East	contact	-0.164215	1.15446	1.52605	-0.876876	2.63906
ind84	East.2014-04-22	0	no	no	-0.364763	-1.57725	-1.13855	-0.560831	East	contact	1.74201	-0.335387	1.10712	-0.876876	2.63906
ind99	East.2014-04-22	1	no	no	-0.364763	-2.34851	-1.77038	-0.560831	East	contact	-0.612757	0.409535	-0.568618	-0.876876	2.63906
ind78	East.2014-05-03	0	no	yes	-0.930393	-0.805988	0.457521	-0.560831	East	vocal	-0.160838	1.15446	1.52605	-0.971742	2.63906
ind84	East.2014-05-03	1	no	no	-0.930393	-1.57725	-0.416412	-0.560831	East	vocal	1.74539	-0.335387	1.10712	-0.971742	2.63906
ind99	East.2014-05-03	1	no	no	-0.930393	-1.57725	-0.539366	-0.560831	East	vocal	-0.60938	0.409535	-0.568618	-0.971742	2.63906
ind78	East.2014-06-29	0	no	yes	-1.49602	-0.0347264	2.07574	-0.560831	East	vocal	-0.143339	1.15446	1.94498	-1.16733	2.77259
ind102	East.2014-06-29	0	no	no	-1.49602	-0.0347264	1.48603	-0.560831	East	vocal	-1.04042	-1.82523	-0.987552	-1.16733	2.77259
ind84	East.2014-06-29	1	no	no	-1.49602	-0.805988	1.79274	-0.560831	East	vocal	1.76289	-0.335387	1.10712	-1.16733	2.77259
ind99	East.2014-06-29	1	no	no	-1.49602	-0.805988	1.73369	-0.560831	East	vocal	-0.59188	0.409535	-0.568618	-1.16733	2.77259
ind109	East.2014-06-29	1	no	no	-1.49602	-0.805988	2.30628	-0.560831	East	vocal	-1.04042	-1.08031	-0.987552	-1.16733	2.77259
ind78	East.2014-09-16	1	no	yes	-0.0819485	0.736535	0.0831826	-0.560831	East	contact	-0.119085	1.15446	1.94498	-0.566613	2.70805
ind84	East.2014-09-16	1	no	yes	-0.0819485	0.736535	-0.322462	-0.560831	East	contact	1.78714	-0.335387	1.10712	-0.566613	2.70805
ind99	East.2014-09-16	1	no	no	-0.0819485	0.736535	-0.318404	-0.560831	East	contact	-0.567626	0.409535	-0.568618	-0.566613	2.70805
ind102	East.2014-09-16	1	no	no	-0.0819485	0.736535	-0.0826301	-0.560831	East	contact	-1.01617	-1.82523	-0.987552	-0.566613	2.70805
ind109	East.2014-09-16	1	no	no	-0.0819485	0.736535	0.0871705	-0.560831	East	contact	-1.01617	-1.08031	-0.987552	-0.566613	2.70805
ind78	East.2014-09-30	1	no	yes	1.33213	0.736535	0.159159	-0.560831	East	contact	-0.114787	1.15446	1.94498	-0.566613	2.70805
ind84	East.2014-09-30	1	no	yes	1.33213	0.736535	-0.298987	-0.560831	East	contact	1.79144	-0.335387	1.10712	-0.566613	2.70805
ind99	East.2014-09-30	1	no	no	1.33213	0.736535	-0.397924	-0.560831	East	contact	-0.563328	0.409535	-0.568618	-0.566613	2.70805
ind102	East.2014-09-30	1	no	no	1.33213	0.736535	-0.0997103	-0.560831	East	contact	-1.01187	-1.82523	-0.987552	-0.566613	2.70805
ind109	East.2014-09-30	1	no	no	1.33213	0.736535	0.0620828	-0.560831	East	contact	-1.01187	-1.08031	-0.987552	-0.566613	2.70805
ind78	East.2014-10-11	1	no	yes	1.33213	0.736535	0.255729	-0.560831	East	contact	-0.11141	1.15446	1.94498	-0.474703	2.70805
ind84	East.2014-10-11	1	no	yes	1.33213	0.736535	-0.198986	-0.560831	East	contact	1.79481	-0.335387	1.10712	-0.474703	2.70805
ind99	East.2014-10-11	1	no	no	1.33213	0.736535	-0.297157	-0.560831	East	contact	-0.559951	0.409535	-0.568618	-0.474703	2.70805
ind102	East.2014-10-11	1	no	no	1.33213	0.736535	-0.0303189	-0.560831	East	contact	-1.00849	-1.82523	-0.987552	-0.474703	2.70805
ind109	East.2014-10-11	1	no	no	1.33213	0.736535	0.146269	-0.560831	East	contact	-1.00849	-1.08031	-0.987552	-0.474703	2.70805
ind78	East.2014-10-15	1	no	yes	1.33213	0.736535	0.290107	-0.560831	East	contact	-0.110182	1.15446	1.94498	-0.474703	2.70805
ind84	East.2014-10-15	1	no	yes	1.33213	0.736535	-0.150347	-0.560831	East	contact	1.79604	-0.335387	1.10712	-0.474703	2.70805
ind99	East.2014-10-15	1	no	no	1.33213	0.736535	-0.254562	-0.560831	East	contact	-0.558723	0.409535	-0.568618	-0.474703	2.70805
ind102	East.2014-10-15	1	no	no	1.33213	0.736535	0.00236194	-0.560831	East	contact	-1.00726	-1.82523	-0.987552	-0.474703	2.70805
ind109	East.2014-10-15	1	no	no	1.33213	0.736535	0.1805	-0.560831	East	contact	-1.00726	-1.08031	-0.987552	-0.474703	2.70805
ind78	East.2014-11-02	1	no	yes	1.04931	0.736535	0.218169	-0.560831	East	contact	-0.104655	1.15446	1.52605	1.07647	2.70805
ind84	East.2014-11-02	1	no	yes	1.04931	0.736535	-0.212941	-0.560831	East	contact	1.80157	-0.335387	1.10712	1.07647	2.70805
ind99	East.2014-11-02	1	no	no	1.04931	0.736535	-0.320184	-0.560831	East	contact	-0.553197	0.409535	-0.568618	1.07647	2.70805
ind102	East.2014-11-02	1	no	no	1.04931	0.736535	-0.0338355	-0.560831	East	contact	-1.00174	-1.82523	-0.987552	1.07647	2.70805
ind109	East.2014-11-02	1	no	no	1.04931	0.736535	0.101752	-0.560831	East	contact	-1.00174	-1.08031	-0.987552	1.07647	2.70805
ind78	East.2014-11-06	1	no	yes	-0.930393	0.736535	0.870954	-0.560831	East	vocal	-0.103427	1.15446	1.52605	1.07647	2.70805
ind84	East.2014-11-06	1	no	yes	-0.930393	0.736535	0.521007	-0.560831	East	vocal	1.8028	-0.335387	1.10712	1.07647	2.70805
ind99	East.2014-11-06	1	no	no	-0.930393	0.736535	0.480705	-0.560831	East	vocal	-0.551969	0.409535	-0.568618	1.07647	2.70805
ind102	East.2014-11-06	1	no	no	-0.930393	0.736535	0.535756	-0.560831	East	vocal	-1.00051	-1.82523	-0.987552	1.07647	2.70805
ind109	East.2014-11-06	1	no	no	-0.930393	0.736535	1.04722	-0.560831	East	vocal	-1.00051	-1.08031	-0.987552	1.07647	2.70805
ind78	East.2014-11-12	1	no	yes	1.04931	0.736535	0.278906	-0.560831	East	vocal	-0.101585	1.15446	1.52605	1.07647	2.70805
ind84	East.2014-11-12	1	no	yes	1.04931	0.736535	-0.178484	-0.560831	East	vocal	1.80464	-0.335387	1.10712	1.07647	2.70805
ind99	East.2014-11-12	1	no	no	1.04931	0.736535	-0.287757	-0.560831	East	vocal	-0.550127	0.409535	-0.568618	1.07647	2.70805
ind102	East.2014-11-12	1	no	no	1.04931	0.736535	-0.0142433	-0.560831	East	vocal	-0.998668	-1.82523	-0.987552	1.07647	2.70805
ind109	East.2014-11-12	1	no	no	1.04931	0.736535	0.156592	-0.560831	East	vocal	-0.998668	-1.08031	-0.987552	1.07647	2.70805
ind78	East.2014-11-29	1	no	yes	-0.930393	0.736535	0.685495	-0.560831	East	vocal	-0.0963661	1.15446	1.52605	1.07647	2.70805
ind84	East.2014-11-29	1	no	yes	-0.930393	0.736535	0.383903	-0.560831	East	vocal	1.80986	-1.08031	1.10712	1.07647	2.70805
ind99	East.2014-11-29	1	no	no	-0.930393	0.736535	0.341923	-0.560831	East	vocal	-0.544907	-0.335387	-0.568618	1.07647	2.70805
ind102	East.2014-11-29	1	no	no	-0.930393	0.736535	0.401668	-0.560831	East	vocal	-0.993449	-1.82523	-0.987552	1.07647	2.70805
ind109	East.2014-11-29	1	no	no	-0.930393	0.736535	0.901511	-0.560831	East	vocal	-0.993449	0.409535	-0.987552	1.07647	2.70805
ind78	East.2014-12-06	0	no	yes	-1.49602	0.736535	1.46169	-0.560831	East	vocal	-0.094217	1.15446	1.52605	1.00687	2.70805
ind84	East.2014-12-06	1	no	no	-1.49602	-0.0347264	1.29517	-0.560831	East	vocal	1.81201	-1.08031	1.10712	1.00687	2.70805
ind99	East.2014-12-06	1	no	no	-1.49602	-0.0347264	1.43081	-0.560831	East	vocal	-0.542758	-0.335387	-0.568618	1.00687	2.70805
ind102	East.2014-12-06	1	no	no	-1.49602	-0.0347264	1.29259	-0.560831	East	vocal	-0.9913	-1.82523	-0.987552	1.00687	2.70805
ind109	East.2014-12-06	1	no	no	-1.49602	-0.0347264	1.88599	-0.560831	East	vocal	-0.9913	0.409535	-0.987552	1.00687	2.70805
ind78	East.2014-12-25	0	no	yes	-1.21321	-0.0347264	1.15611	-0.560831	East	vocal	-0.0883838	1.15446	1.52605	1.00687	2.70805
ind102	East.2014-12-25	0	no	no	-1.21321	-0.0347264	0.934346	-0.560831	East	vocal	-0.985467	-1.08031	-0.987552	1.00687	2.70805
ind84	East.2014-12-25	1	no	no	-1.21321	-0.805988	0.866723	-0.560831	East	vocal	1.81784	-1.82523	1.10712	1.00687	2.70805
ind99	East.2014-12-25	1	no	no	-1.21321	-0.805988	0.875586	-0.560831	East	vocal	-0.536925	-0.335387	-0.568618	1.00687	2.70805
ind109	East.2014-12-25	1	no	no	-1.21321	-0.805988	1.38934	-0.560831	East	vocal	-0.985467	0.409535	-0.987552	1.00687	2.70805
ind78	East.2015-01-02	1	no	yes	1.04931	0.736535	0.134236	-0.560831	East	contact	-0.0859277	1.15446	1.52605	0.937266	2.70805
ind84	East.2015-01-02	1	no	yes	1.04931	0.736535	-0.529801	-0.560831	East	contact	1.8203	-1.94938	1.10712	0.937266	2.70805
ind99	East.2015-01-02	1	no	no	1.04931	0.736535	-0.355068	-0.560831	East	contact	-0.534469	-0.0870797	-0.568618	0.937266	2.70805
ind102	East.2015-01-02	1	no	no	1.04931	0.736535	-0.131287	-0.560831	East	contact	-0.98301	-0.707848	-0.987552	0.937266	2.70805
ind109	East.2015-01-02	1	no	no	1.04931	0.736535	-0.0532484	-0.560831	East	contact	-0.98301	0.533688	-0.987552	0.937266	2.70805
ind84	East.2015-01-05	0	no	yes	-0.930393	0.736535	-0.00113855	-0.560831	East	contact	1.82122	-1.94938	1.10712	0.937266	2.70805
ind78	East.2015-01-05	1	no	no	-0.930393	-0.0347264	0.181118	-0.560831	East	contact	-0.0850067	1.15446	1.52605	0.937266	2.70805
ind99	East.2015-01-05	1	no	no	-0.930393	-0.0347264	0.0293694	-0.560831	East	contact	-0.533548	-0.0870797	-0.568618	0.937266	2.70805
ind102	East.2015-01-05	1	no	no	-0.930393	-0.0347264	0.0722889	-0.560831	East	contact	-0.982089	-0.707848	-0.987552	0.937266	2.70805
ind109	East.2015-01-05	1	no	no	-0.930393	-0.0347264	0.325684	-0.560831	East	contact	-0.982089	0.533688	-0.987552	0.937266	2.70805
ind78	East.2015-01-09	0	no	no	1.33213	-2.34851	-0.228178	-0.560831	East	contact	-0.0837787	1.15446	1.52605	0.937266	2.70805
ind84	East.2015-01-09	0	no	yes	1.33213	-2.34851	-1.16945	-0.560831	East	contact	1.82245	-1.94938	1.10712	0.937266	2.70805
ind99	East.2015-01-09	0	no	no	1.33213	-2.34851	-0.955631	-0.560831	East	contact	-0.53232	-0.0870797	-0.568618	0.937266	2.70805
ind102	East.2015-01-09	0	no	no	1.33213	-2.34851	-0.664145	-0.560831	East	contact	-0.980861	-0.707848	-0.987552	0.937266	2.70805
ind109	East.2015-01-09	0	no	no	1.33213	-2.34851	-0.797834	-0.560831	East	contact	-0.980861	0.533688	-0.987552	0.937266	2.70805
ind78	East.2015-01-12	1	no	yes	1.33213	0.736535	0.189465	-0.560831	East	contact	-0.0828577	1.15446	1.52605	0.937266	2.70805
ind84	East.2015-01-12	1	no	yes	1.33213	0.736535	-0.510967	-0.560831	East	contact	1.82337	-1.94938	1.10712	0.937266	2.70805
ind99	East.2015-01-12	1	no	no	1.33213	0.736535	-0.298917	-0.560831	East	contact	-0.531399	-0.0870797	-0.568618	0.937266	2.70805
ind102	East.2015-01-12	1	no	no	1.33213	0.736535	-0.0967429	-0.560831	East	contact	-0.97994	-0.707848	-0.987552	0.937266	2.70805
ind109	East.2015-01-12	1	no	no	1.33213	0.736535	-0.0197828	-0.560831	East	contact	-0.97994	0.533688	-0.987552	0.937266	2.70805
ind78	East.2015-01-15	1	no	yes	1.33213	0.736535	0.169042	-0.560831	East	contact	-0.0819366	1.15446	1.52605	0.937266	2.70805
ind84	East.2015-01-15	1	no	yes	1.33213	0.736535	-0.51787	-0.560831	East	contact	1.82429	-1.94938	1.10712	0.937266	2.70805
ind99	East.2015-01-15	1	no	no	1.33213	0.736535	-0.293771	-0.560831	East	contact	-0.530478	-0.0870797	-0.568618	0.937266	2.70805
ind102	East.2015-01-15	1	no	no	1.33213	0.736535	-0.100546	-0.560831	East	contact	-0.979019	-0.707848	-0.987552	0.937266	2.70805
ind109	East.2015-01-15	1	no	no	1.33213	0.736535	-0.028159	-0.560831	East	contact	-0.979019	0.533688	-0.987552	0.937266	2.70805
ind78	East.2015-01-17	1	no	yes	0.483681	0.736535	0.177395	-0.560831	East	vocal	-0.0813226	1.15446	1.52605	0.937266	2.70805
ind84	East.2015-01-17	1	no	yes	0.483681	0.736535	-0.379718	-0.560831	East	vocal	1.8249	-1.94938	1.10712	0.937266	2.70805
ind99	East.2015-01-17	1	no	no	0.483681	0.736535	-0.198445	-0.560831	East	vocal	-0.529864	-0.0870797	-0.568618	0.937266	2.70805
ind102	East.2015-01-17	1	no	no	0.483681	0.736535	-0.0630887	-0.560831	East	vocal	-0.978405	-0.707848	-0.987552	0.937266	2.70805
ind109	East.2015-01-17	1	no	no	0.483681	0.736535	0.162845	-0.560831	East	vocal	-0.978405	0.533688	-0.987552	0.937266	2.70805
ind78	East.2015-01-18	1	no	yes	-0.0819485	0.736535	0.731465	-0.560831	East	contact	-0.0810156	1.15446	1.52605	0.937266	2.70805
ind84	East.2015-01-18	1	no	yes	-0.0819485	0.736535	0.135747	-0.560831	East	contact	1.82521	-1.94938	1.10712	0.937266	2.70805
ind99	East.2015-01-18	1	no	no	-0.0819485	0.736535	0.332393	-0.560831	East	contact	-0.529557	-0.0870797	-0.568618	0.937266	2.70805
ind102	East.2015-01-18	1	no	no	-0.0819485	0.736535	0.460573	-0.560831	East	contact	-0.978098	-0.707848	-0.987552	0.937266	2.70805
ind109	East.2015-01-18	1	no	no	-0.0819485	0.736535	0.710794	-0.560831	East	contact	-0.978098	0.533688	-0.987552	0.937266	2.70805
ind78	East.2015-01-23	1	no	yes	1.33213	0.736535	0.197804	-0.560831	East	contact	-0.0794805	1.15446	1.52605	0.937266	2.70805
ind84	East.2015-01-23	1	no	yes	1.33213	0.736535	-0.455162	-0.560831	East	contact	1.82674	-1.94938	1.10712	0.937266	2.70805
ind99	East.2015-01-23	1	no	no	1.33213	0.736535	-0.24214	-0.560831	East	contact	-0.528022	-0.0870797	-0.568618	0.937266	2.70805
ind102	East.2015-01-23	1	no	no	1.33213	0.736535	-0.0739928	-0.560831	East	contact	-0.976563	-0.707848	-0.987552	0.937266	2.70805
ind109	East.2015-01-23	1	no	no	1.33213	0.736535	0.0102425	-0.560831	East	contact	-0.976563	0.533688	-0.987552	0.937266	2.70805
ind78	East.2015-02-07	1	no	yes	-1.49602	0.736535	1.33264	-0.560831	East	contact	-0.0748754	1.15446	1.52605	0.406905	2.70805
ind84	East.2015-02-07	1	no	yes	-1.49602	0.736535	1.30044	-0.560831	East	contact	1.83135	-1.94938	1.10712	0.406905	2.70805
ind99	East.2015-02-07	1	no	no	-1.49602	0.736535	1.45377	-0.560831	East	contact	-0.523417	-0.0870797	-0.568618	0.406905	2.70805
ind102	East.2015-02-07	1	no	no	-1.49602	0.736535	1.40284	-0.560831	East	contact	-0.971958	-0.707848	-0.987552	0.406905	2.70805
ind109	East.2015-02-07	1	no	no	-1.49602	0.736535	1.98269	-0.560831	East	contact	-0.971958	0.533688	-0.987552	0.406905	2.70805
ind78	East.2015-02-11	1	no	yes	0.483681	0.736535	0.688543	-0.560831	East	vocal	-0.0736474	1.15446	1.52605	0.406905	2.70805
ind84	East.2015-02-11	1	no	yes	0.483681	0.736535	0.116699	-0.560831	East	vocal	1.83258	-1.94938	1.10712	0.406905	2.70805
ind99	East.2015-02-11	1	no	no	0.483681	0.736535	0.252735	-0.560831	East	vocal	-0.522189	-0.0870797	-0.568618	0.406905	2.70805
ind102	East.2015-02-11	1	no	no	0.483681	0.736535	0.431374	-0.560831	East	vocal	-0.97073	-0.707848	-0.987552	0.406905	2.70805
ind109	East.2015-02-11	1	no	no	0.483681	0.736535	0.583846	-0.560831	East	vocal	-0.97073	0.533688	-0.987552	0.406905	2.70805
ind78	East.2015-02-13	1	no	yes	1.04931	0.736535	0.242839	-0.560831	East	vocal	-0.0730333	1.15446	1.52605	0.406905	2.70805
ind84	East.2015-02-13	1	no	yes	1.04931	0.736535	-0.319571	-0.560831	East	vocal	1.83319	-1.94938	1.10712	0.406905	2.70805
ind99	East.2015-02-13	1	no	no	1.04931	0.736535	-0.204038	-0.560831	East	vocal	-0.521575	-0.0870797	-0.568618	0.406905	2.70805
ind102	East.2015-02-13	1	no	no	1.04931	0.736535	-0.00696444	-0.560831	East	vocal	-0.970116	-0.707848	-0.987552	0.406905	2.70805
ind109	East.2015-02-13	1	no	no	1.04931	0.736535	0.0838547	-0.560831	East	vocal	-0.970116	0.533688	-0.987552	0.406905	2.70805
ind102	East.2015-02-15	0	no	no	-1.49602	0.736535	1.32293	-0.560831	East	vocal	-0.969502	-0.707848	-0.987552	0.406905	2.70805
ind78	East.2015-02-15	1	no	yes	-1.49602	-0.0347264	1.26859	-0.560831	East	vocal	-0.0724193	1.15446	1.52605	0.406905	2.70805
ind84	East.2015-02-15	1	no	yes	-1.49602	-0.0347264	1.44894	-0.560831	East	vocal	1.8338	-1.94938	1.10712	0.406905	2.70805
ind99	East.2015-02-15	1	no	no	-1.49602	-0.0347264	1.32816	-0.560831	East	vocal	-0.520961	-0.0870797	-0.568618	0.406905	2.70805
ind109	East.2015-02-15	1	no	no	-1.49602	-0.0347264	1.99981	-0.560831	East	vocal	-0.969502	0.533688	-0.987552	0.406905	2.70805
ind78	East.2015-02-27	1	no	yes	-0.930393	0.736535	0.376563	-0.560831	East	vocal	-0.0687352	1.15446	1.52605	0.406905	2.70805
ind84	East.2015-02-27	1	no	yes	-0.930393	0.736535	0.231282	-0.560831	East	vocal	1.83749	-1.94938	1.10712	0.406905	2.70805
ind99	East.2015-02-27	1	no	no	-0.930393	0.736535	0.30705	-0.560831	East	vocal	-0.517277	-0.0870797	-0.568618	0.406905	2.70805
ind102	East.2015-02-27	1	no	no	-0.930393	0.736535	0.284031	-0.560831	East	vocal	-0.965818	-0.707848	-0.987552	0.406905	2.70805
ind109	East.2015-02-27	1	no	no	-0.930393	0.736535	0.701933	-0.560831	East	vocal	-0.965818	0.533688	-0.987552	0.406905	2.70805
ind78	East.2015-03-05	1	no	yes	0.200866	0.736535	0.387385	-0.560831	East	vocal	-0.0668931	1.15446	1.52605	-0.123456	2.70805
ind84	East.2015-03-05	1	no	yes	0.200866	0.736535	-0.019805	-0.560831	East	vocal	1.83933	-1.94938	1.10712	-0.123456	2.70805
ind99	East.2015-03-05	1	no	no	0.200866	0.736535	0.0400242	-0.560831	East	vocal	-0.515435	-0.0870797	-0.568618	-0.123456	2.70805
ind102	East.2015-03-05	1	no	no	0.200866	0.736535	0.122951	-0.560831	East	vocal	-0.963976	-0.707848	-0.987552	-0.123456	2.70805
ind109	East.2015-03-05	1	no	no	0.200866	0.736535	0.415657	-0.560831	East	vocal	-0.963976	0.533688	-0.987552	-0.123456	2.70805
ind78	East.2015-03-13	1	no	yes	-1.49602	0.736535	1.38086	-0.560831	East	vocal	-0.0644371	1.15446	1.94498	-0.123456	2.70805
ind84	East.2015-03-13	1	no	yes	-1.49602	0.736535	1.36227	-0.560831	East	vocal	1.84179	-1.94938	1.10712	-0.123456	2.70805
ind99	East.2015-03-13	1	no	no	-1.49602	0.736535	1.49273	-0.560831	East	vocal	-0.512978	-0.0870797	-0.568618	-0.123456	2.70805
ind102	East.2015-03-13	1	no	no	-1.49602	0.736535	1.44945	-0.560831	East	vocal	-0.96152	-0.707848	-0.987552	-0.123456	2.70805
ind109	East.2015-03-13	1	no	no	-1.49602	0.736535	1.98578	-0.560831	East	vocal	-0.96152	0.533688	-0.987552	-0.123456	2.70805
ind78	East.2015-03-16	1	no	yes	1.33213	0.736535	0.361162	-0.560831	East	contact	-0.063516	1.15446	1.94498	-0.123456	2.70805
ind84	East.2015-03-16	1	no	yes	1.33213	0.736535	-0.181125	-0.560831	East	contact	1.84271	-1.94938	1.10712	-0.123456	2.70805
ind99	East.2015-03-16	1	no	no	1.33213	0.736535	-0.0390025	-0.560831	East	contact	-0.512057	-0.0870797	-0.568618	-0.123456	2.70805
ind102	East.2015-03-16	1	no	no	1.33213	0.736535	0.119507	-0.560831	East	contact	-0.960599	-0.707848	-0.987552	-0.123456	2.70805
ind109	East.2015-03-16	1	no	no	1.33213	0.736535	0.139502	-0.560831	East	contact	-0.960599	0.533688	-0.987552	-0.123456	2.70805
ind78	East.2015-03-22	1	no	yes	-0.0819485	0.736535	0.609753	-0.560831	East	vocal	-0.061674	1.15446	1.94498	-0.123456	2.70805
ind84	East.2015-03-22	1	no	yes	-0.0819485	0.736535	0.274966	-0.560831	East	vocal	1.84455	-1.94938	1.10712	-0.123456	2.70805
ind99	East.2015-03-22	1	no	no	-0.0819485	0.736535	0.350828	-0.560831	East	vocal	-0.510215	-0.0870797	-0.568618	-0.123456	2.70805
ind102	East.2015-03-22	1	no	no	-0.0819485	0.736535	0.385425	-0.560831	East	vocal	-0.958757	-0.707848	-0.987552	-0.123456	2.70805
ind109	East.2015-03-22	1	no	no	-0.0819485	0.736535	0.674443	-0.560831	East	vocal	-0.958757	0.533688	-0.987552	-0.123456	2.70805
ind78	East.2015-03-25	1	no	yes	1.33213	0.736535	0.457036	-0.560831	East	contact	-0.0607529	1.15446	1.94498	-0.123456	2.70805
ind84	East.2015-03-25	1	no	yes	1.33213	0.736535	-0.0897066	-0.560831	East	contact	1.84547	-1.94938	1.10712	-0.123456	2.70805
ind99	East.2015-03-25	1	no	no	1.33213	0.736535	0.0453	-0.560831	East	contact	-0.509294	-0.0870797	-0.568618	-0.123456	2.70805
ind102	East.2015-03-25	1	no	no	1.33213	0.736535	0.193212	-0.560831	East	contact	-0.957836	-0.707848	-0.987552	-0.123456	2.70805
ind109	East.2015-03-25	1	no	no	1.33213	0.736535	0.221556	-0.560831	East	contact	-0.957836	0.533688	-0.987552	-0.123456	2.70805
ind102	East.2015-11-03	0	no	no	-0.647578	0.736535	0.567545	-0.560831	East	vocal	-0.889372	-0.441804	-0.987552	1.42892	2.70805
ind78	East.2015-11-03	1	no	yes	-0.647578	-0.0347264	0.405113	-0.560831	East	vocal	0.00771025	1.15446	1.94498	1.42892	2.70805
ind84	East.2015-11-03	1	no	yes	-0.647578	-0.0347264	0.132511	-0.560831	East	vocal	1.91393	-0.973891	1.10712	1.42892	2.70805
ind99	East.2015-11-03	1	no	no	-0.647578	-0.0347264	0.269478	-0.560831	East	vocal	-0.440831	0.0902826	-0.568618	1.42892	2.70805
ind109	East.2015-11-03	1	no	no	-0.647578	-0.0347264	0.504598	-0.560831	East	vocal	-0.889372	0.622369	-0.987552	1.42892	2.70805
ind78	East.2015-11-05	0	no	no	0.766496	-2.34851	-0.00548153	-0.560831	East	vocal	0.00832427	1.15446	1.94498	1.42892	2.70805
ind84	East.2015-11-05	0	no	yes	0.766496	-2.34851	-0.652051	-0.560831	East	vocal	1.91455	-0.973891	1.10712	1.42892	2.70805
ind99	East.2015-11-05	0	no	no	0.766496	-2.34851	-0.43413	-0.560831	East	vocal	-0.440217	0.0902826	-0.568618	1.42892	2.70805
ind102	East.2015-11-05	0	no	no	0.766496	-2.34851	-0.248092	-0.560831	East	vocal	-0.888758	-0.441804	-0.987552	1.42892	2.70805
ind109	East.2015-11-05	0	no	no	0.766496	-2.34851	-0.464477	-0.560831	East	vocal	-0.888758	0.622369	-0.987552	1.42892	2.70805
ind78	East.2015-11-08	1	no	yes	-0.930393	0.736535	1.08169	-0.560831	East	contact	0.0092453	1.15446	1.94498	1.42892	2.70805
ind84	East.2015-11-08	1	no	yes	-0.930393	0.736535	1.17062	-0.560831	East	contact	1.91547	-0.973891	1.10712	1.42892	2.70805
ind99	East.2015-11-08	1	no	no	-0.930393	0.736535	1.10684	-0.560831	East	contact	-0.439296	0.0902826	-0.568618	1.42892	2.70805
ind102	East.2015-11-08	1	no	no	-0.930393	0.736535	1.0883	-0.560831	East	contact	-0.887837	-0.441804	-0.987552	1.42892	2.70805
ind109	East.2015-11-08	1	no	no	-0.930393	0.736535	1.58656	-0.560831	East	contact	-0.887837	0.622369	-0.987552	1.42892	2.70805
ind78	East.2015-11-15	1	no	yes	1.04931	0.736535	0.111942	-0.560831	East	vocal	0.0113944	1.15446	1.94498	1.42892	2.70805
ind84	East.2015-11-15	1	no	yes	1.04931	0.736535	-0.145703	-0.560831	East	vocal	1.91762	-0.973891	1.10712	1.42892	2.70805
ind99	East.2015-11-15	1	no	no	1.04931	0.736535	-0.0465906	-0.560831	East	vocal	-0.437147	0.0902826	-0.568618	1.42892	2.70805
ind102	East.2015-11-15	1	no	no	1.04931	0.736535	0.0167633	-0.560831	East	vocal	-0.885688	-0.441804	-0.987552	1.42892	2.70805
ind109	East.2015-11-15	1	no	no	1.04931	0.736535	0.140247	-0.560831	East	vocal	-0.885688	0.622369	-0.987552	1.42892	2.70805
ind84	East.2015-11-26	0	no	yes	0.483681	0.736535	-0.423841	-0.560831	East	contact	1.921	-0.973891	1.10712	1.42892	2.70805
ind78	East.2015-11-26	1	no	no	0.483681	-0.0347264	-0.110229	-0.560831	East	contact	0.0147715	1.15446	1.94498	1.42892	2.70805
ind99	East.2015-11-26	1	no	no	0.483681	-0.0347264	-0.293359	-0.560831	East	contact	-0.43377	0.0902826	-0.568618	1.42892	2.70805
ind102	East.2015-11-26	1	no	no	0.483681	-0.0347264	-0.152458	-0.560831	East	contact	-0.882311	-0.441804	-0.987552	1.42892	2.70805
ind109	East.2015-11-26	1	no	no	0.483681	-0.0347264	-0.221759	-0.560831	East	contact	-0.882311	0.622369	-0.987552	1.42892	2.70805
ind78	East.2015-12-03	1	no	yes	0.766496	0.736535	-0.0390621	-0.560831	East	vocal	0.0169205	1.15446	1.94498	0.644392	2.70805
ind84	East.2015-12-03	1	no	yes	0.766496	0.736535	-0.295368	-0.560831	East	vocal	1.92314	-0.973891	1.10712	0.644392	2.70805
ind99	East.2015-12-03	1	no	no	0.766496	0.736535	-0.159849	-0.560831	East	vocal	-0.431621	0.0902826	-0.568618	0.644392	2.70805
ind102	East.2015-12-03	1	no	no	0.766496	0.736535	-0.0605595	-0.560831	East	vocal	-0.880162	-0.441804	-0.987552	0.644392	2.70805
ind109	East.2015-12-03	1	no	no	0.766496	0.736535	0.0605481	-0.560831	East	vocal	-0.880162	0.622369	-0.987552	0.644392	2.70805
ind99	East.2015-12-04	0	no	no	-0.647578	0.736535	0.568968	-0.560831	East	contact	-0.431314	0.0902826	-0.568618	0.644392	2.70805
ind78	East.2015-12-04	1	no	yes	-0.647578	-0.0347264	0.551254	-0.560831	East	contact	0.0172276	1.15446	1.94498	0.644392	2.70805
ind84	East.2015-12-04	1	no	yes	-0.647578	-0.0347264	0.557072	-0.560831	East	contact	1.92345	-0.973891	1.10712	0.644392	2.70805
ind102	East.2015-12-04	1	no	no	-0.647578	-0.0347264	0.380025	-0.560831	East	contact	-0.879855	-0.441804	-0.987552	0.644392	2.70805
ind109	East.2015-12-04	1	no	no	-0.647578	-0.0347264	0.889915	-0.560831	East	contact	-0.879855	0.622369	-0.987552	0.644392	2.70805
ind78	East.2015-12-18	1	no	yes	-0.364763	0.736535	0.771047	-0.560831	East	contact	0.0215257	1.15446	1.94498	0.644392	2.70805
ind84	East.2015-12-18	1	no	yes	-0.364763	0.736535	0.80373	-0.560831	East	contact	1.92775	-0.973891	1.10712	0.644392	2.70805
ind99	East.2015-12-18	1	no	no	-0.364763	0.736535	0.781015	-0.560831	East	contact	-0.427016	0.0902826	-0.568618	0.644392	2.70805
ind102	East.2015-12-18	1	no	no	-0.364763	0.736535	0.803485	-0.560831	East	contact	-0.875557	-0.441804	-0.987552	0.644392	2.70805
ind109	East.2015-12-18	1	no	no	-0.364763	0.736535	1.1617	-0.560831	East	contact	-0.875557	0.622369	-0.987552	0.644392	2.70805
ind78	East.2015-12-29	1	no	yes	1.33213	0.736535	-0.0263635	-0.560831	East	vocal	0.0249028	1.15446	1.94498	0.644392	2.70805
ind84	East.2015-12-29	1	no	yes	1.33213	0.736535	-0.163219	-0.560831	East	vocal	1.93113	-0.973891	1.10712	0.644392	2.70805
ind99	East.2015-12-29	1	no	no	1.33213	0.736535	-0.158262	-0.560831	East	vocal	-0.423639	0.0902826	-0.568618	0.644392	2.70805
ind102	East.2015-12-29	1	no	no	1.33213	0.736535	-0.0258943	-0.560831	East	vocal	-0.87218	-0.441804	-0.987552	0.644392	2.70805
ind109	East.2015-12-29	1	no	no	1.33213	0.736535	0.0281795	-0.560831	East	vocal	-0.87218	0.622369	-0.987552	0.644392	2.70805
ind84	East.2016-01-23	0	no	yes	-1.49602	-0.0347264	0.984867	-0.560831	East	vocal	1.9388	-0.973891	1.10712	-0.483937	2.70805
ind99	East.2016-01-23	0	no	no	-1.49602	-0.0347264	1.02874	-0.560831	East	vocal	-0.415963	0.0902826	-0.568618	-0.483937	2.70805
ind78	East.2016-01-23	1	no	no	-1.49602	-0.805988	1.35925	-0.560831	East	vocal	0.032578	1.15446	1.94498	-0.483937	2.70805
ind102	East.2016-01-23	1	no	no	-1.49602	-0.805988	1.32359	-0.560831	East	vocal	-0.864505	-0.441804	-0.987552	-0.483937	2.70805
ind109	East.2016-01-23	1	no	no	-1.49602	-0.805988	1.52679	-0.560831	East	vocal	-0.864505	0.622369	-0.987552	-0.483937	2.70805
ind102	East.2016-03-10	0	no	no	-0.364763	0.736535	0.0557003	-0.560831	East	vocal	-0.850075	-0.441804	-0.987552	-0.626506	2.70805
ind78	East.2016-03-10	1	no	yes	-0.364763	-0.0347264	-0.206797	-0.560831	East	vocal	0.0470075	1.15446	1.52605	-0.626506	2.70805
ind84	East.2016-03-10	1	no	yes	-0.364763	-0.0347264	0.255065	-0.560831	East	vocal	1.95323	-0.973891	1.10712	-0.626506	2.70805
ind99	East.2016-03-10	1	no	no	-0.364763	-0.0347264	-0.210665	-0.560831	East	vocal	-0.401534	0.0902826	-0.568618	-0.626506	2.70805
ind109	East.2016-03-10	1	no	no	-0.364763	-0.0347264	0.215175	-0.560831	East	vocal	-0.850075	0.622369	-0.987552	-0.626506	2.70805
ind78	East.2016-04-02	1	no	yes	-0.930393	0.736535	-0.860298	-0.560831	East	vocal	0.0540687	1.15446	1.52605	-0.169201	2.70805
ind84	East.2016-04-02	1	no	yes	-0.930393	0.736535	-0.362266	-0.560831	East	vocal	1.96029	-0.973891	1.10712	-0.169201	2.70805
ind99	East.2016-04-02	1	no	no	-0.930393	0.736535	-0.845516	-0.560831	East	vocal	-0.394473	0.0902826	-0.568618	-0.169201	2.70805
ind102	East.2016-04-02	1	no	no	-0.930393	0.736535	-0.73826	-0.560831	East	vocal	-0.843014	-0.441804	-0.987552	-0.169201	2.70805
ind109	East.2016-04-02	1	no	no	-0.930393	0.736535	-0.0665537	-0.560831	East	vocal	-0.843014	0.622369	-0.987552	-0.169201	2.70805
ind78	East.2016-06-04	1	no	yes	0.483681	0.736535	0.475408	-0.560831	East	contact	0.0734104	1.15446	1.52605	0.0106196	2.70805
ind84	East.2016-06-04	1	no	yes	0.483681	0.736535	0.183503	-0.560831	East	contact	1.97963	-0.973891	1.10712	0.0106196	2.70805
ind99	East.2016-06-04	1	no	no	0.483681	0.736535	0.326924	-0.560831	East	contact	-0.375131	0.0902826	-0.568618	0.0106196	2.70805
ind102	East.2016-06-04	1	no	no	0.483681	0.736535	0.0248298	-0.560831	East	contact	-0.823672	-0.441804	-0.987552	0.0106196	2.70805
ind109	East.2016-06-04	1	no	no	0.483681	0.736535	0.264373	-0.560831	East	contact	-0.823672	0.622369	-0.987552	0.0106196	2.70805
ind102	East.2016-06-06	0	no	no	-0.647578	0.736535	0.269337	-0.560831	East	vocal	-0.823058	-0.441804	-0.987552	0.0106196	2.70805
ind78	East.2016-06-06	1	no	yes	-0.647578	-0.0347264	0.694535	-0.560831	East	vocal	0.0740244	1.15446	1.52605	0.0106196	2.70805
ind84	East.2016-06-06	1	no	yes	-0.647578	-0.0347264	0.393369	-0.560831	East	vocal	1.98025	-0.973891	1.10712	0.0106196	2.70805
ind99	East.2016-06-06	1	no	no	-0.647578	-0.0347264	0.574171	-0.560831	East	vocal	-0.374517	0.0902826	-0.568618	0.0106196	2.70805
ind109	East.2016-06-06	1	no	no	-0.647578	-0.0347264	0.545833	-0.560831	East	vocal	-0.823058	0.622369	-0.987552	0.0106196	2.70805
ind102	East.2016-06-07	0	no	no	1.04931	0.736535	0.0478339	-0.560831	East	vocal	-0.822751	-0.441804	-0.987552	0.0106196	2.70805
ind78	East.2016-06-07	1	no	yes	1.04931	-0.0347264	0.472453	-0.560831	East	vocal	0.0743314	1.15446	1.52605	0.0106196	2.70805
ind84	East.2016-06-07	1	no	yes	1.04931	-0.0347264	0.127346	-0.560831	East	vocal	1.98056	-0.973891	1.10712	0.0106196	2.70805
ind99	East.2016-06-07	1	no	no	1.04931	-0.0347264	0.329496	-0.560831	East	vocal	-0.37421	0.0902826	-0.568618	0.0106196	2.70805
ind109	East.2016-06-07	1	no	no	1.04931	-0.0347264	0.179445	-0.560831	East	vocal	-0.822751	0.622369	-0.987552	0.0106196	2.70805
ind78	East.2016-06-08	1	no	yes	0.483681	0.736535	0.553984	-0.560831	East	contact	0.0746384	1.15446	1.52605	0.0106196	2.70805
ind84	East.2016-06-08	1	no	yes	0.483681	0.736535	0.253949	-0.560831	East	contact	1.98086	-0.973891	1.10712	0.0106196	2.70805
ind99	East.2016-06-08	1	no	no	0.483681	0.736535	0.409831	-0.560831	East	contact	-0.373903	0.0902826	-0.568618	0.0106196	2.70805
ind102	East.2016-06-08	1	no	no	0.483681	0.736535	0.113891	-0.560831	East	contact	-0.822444	-0.441804	-0.987552	0.0106196	2.70805
ind109	East.2016-06-08	1	no	no	0.483681	0.736535	0.339795	-0.560831	East	contact	-0.822444	0.622369	-0.987552	0.0106196	2.70805
ind78	East.2016-11-09	1	no	yes	0.200866	0.736535	0.484146	-0.560831	East	contact	0.121918	1.15446	1.52605	-0.654811	2.63906
ind84	East.2016-11-09	1	no	yes	0.200866	0.736535	-0.0329808	-0.560831	East	contact	2.02814	-0.441804	1.52605	-0.654811	2.63906
ind99	East.2016-11-09	1	no	no	0.200866	0.736535	0.208656	-0.560831	East	contact	-0.326623	0.0902826	-0.568618	-0.654811	2.63906
ind102	East.2016-11-09	1	no	no	0.200866	0.736535	0.00203299	-0.560831	East	contact	-0.775165	-0.973891	-0.987552	-0.654811	2.63906
ind109	East.2016-11-09	1	no	no	0.200866	0.736535	0.132239	-0.560831	East	contact	-0.775165	0.622369	-0.987552	-0.654811	2.63906
ind99	East.2016-11-21	0	no	no	-1.49602	0.736535	0.780903	-0.560831	East	vocal	-0.322939	0.0902826	-0.568618	-0.654811	2.63906
ind78	East.2016-11-21	1	no	yes	-1.49602	-0.0347264	1.09458	-0.560831	East	vocal	0.125602	1.15446	1.94498	-0.654811	2.63906
ind84	East.2016-11-21	1	no	yes	-1.49602	-0.0347264	0.934283	-0.560831	East	vocal	2.03183	-0.973891	1.52605	-0.654811	2.63906
ind102	East.2016-11-21	1	no	no	-1.49602	-0.0347264	0.836312	-0.560831	East	vocal	-0.771481	-0.441804	-0.987552	-0.654811	2.63906
ind109	East.2016-11-21	1	no	no	-1.49602	-0.0347264	1.35789	-0.560831	East	vocal	-0.771481	0.622369	-0.987552	-0.654811	2.63906
ind84	East.2016-12-21	0	no	yes	-0.364763	0.736535	-0.105951	-0.560831	East	contact	2.04104	-0.973891	1.52605	-0.065531	2.63906
ind78	East.2016-12-21	1	no	no	-0.364763	-0.0347264	0.262975	-0.560831	East	contact	0.134812	1.15446	1.94498	-0.065531	2.63906
ind99	East.2016-12-21	1	no	no	-0.364763	-0.0347264	-0.194226	-0.560831	East	contact	-0.313729	0.0902826	-0.568618	-0.065531	2.63906
ind102	East.2016-12-21	1	no	no	-0.364763	-0.0347264	-0.0668842	-0.560831	East	contact	-0.76227	-0.441804	-0.987552	-0.065531	2.63906
ind109	East.2016-12-21	1	no	no	-0.364763	-0.0347264	-0.0968017	-0.560831	East	contact	-0.76227	0.622369	-0.987552	-0.065531	2.63906
ind99	East.2017-01-21	0	no	no	-0.364763	0.736535	0.310123	-0.560831	East	vocal	-0.304212	0.0902826	-0.568618	-0.133329	2.63906
ind78	East.2017-01-21	1	no	yes	-0.364763	-0.0347264	0.534906	-0.560831	East	vocal	0.14433	1.15446	1.94498	-0.133329	2.63906
ind84	East.2017-01-21	1	no	yes	-0.364763	-0.0347264	0.159176	-0.560831	East	vocal	2.05055	-0.973891	1.52605	-0.133329	2.63906
ind102	East.2017-01-21	1	no	no	-0.364763	-0.0347264	0.202342	-0.560831	East	vocal	-0.752753	-0.441804	-0.987552	-0.133329	2.63906
ind109	East.2017-01-21	1	no	yes	-0.364763	-0.0347264	0.28262	-0.560831	East	vocal	-0.752753	0.622369	-0.987552	-0.133329	2.63906
ind78	East.2017-01-24	1	no	yes	0.483681	0.736535	0.440965	-0.560831	East	contact	0.145251	1.15446	1.94498	-0.133329	2.63906
ind84	East.2017-01-24	1	no	yes	0.483681	0.736535	0.0272807	-0.560831	East	contact	2.05147	-0.973891	1.52605	-0.133329	2.63906
ind99	East.2017-01-24	1	no	no	0.483681	0.736535	0.143387	-0.560831	East	contact	-0.303291	0.0902826	-0.568618	-0.133329	2.63906
ind102	East.2017-01-24	1	no	no	0.483681	0.736535	0.0313546	-0.560831	East	contact	-0.751832	-0.441804	-0.987552	-0.133329	2.63906
ind109	East.2017-01-24	1	no	yes	0.483681	0.736535	0.109372	-0.560831	East	contact	-0.751832	0.622369	-0.987552	-0.133329	2.63906
ind99	East.2017-01-31	0	no	no	1.04931	-0.805988	-0.292925	-0.560831	East	contact	-0.301142	0.0902826	-0.568618	-0.133329	2.63906
ind102	East.2017-01-31	0	no	no	1.04931	-0.805988	-0.402255	-0.560831	East	contact	-0.749683	-0.441804	-0.987552	-0.133329	2.63906
ind109	East.2017-01-31	0	no	yes	1.04931	-0.805988	-0.378698	-0.560831	East	contact	-0.749683	0.622369	-0.987552	-0.133329	2.63906
ind78	East.2017-01-31	1	no	yes	1.04931	-1.57725	0.0325973	-0.560831	East	contact	0.1474	1.15446	1.94498	-0.133329	2.63906
ind84	East.2017-01-31	1	no	yes	1.04931	-1.57725	-0.4775	-0.560831	East	contact	2.05362	-0.973891	1.52605	-0.133329	2.63906
ind78	East.2017-02-14	1	no	no	-0.647578	0.736535	0.568139	-0.560831	East	vocal	0.151698	1.15446	1.94498	-0.518622	2.63906
ind84	East.2017-02-14	1	no	yes	-0.647578	0.736535	0.252677	-0.560831	East	vocal	2.05792	-0.973891	1.52605	-0.518622	2.63906
ind99	East.2017-02-14	1	no	no	-0.647578	0.736535	0.26779	-0.560831	East	vocal	-0.296844	0.0902826	-0.568618	-0.518622	2.63906
ind102	East.2017-02-14	1	no	no	-0.647578	0.736535	0.260576	-0.560831	East	vocal	-0.745385	-0.441804	-0.987552	-0.518622	2.63906
ind109	East.2017-02-14	1	no	yes	-0.647578	0.736535	0.443254	-0.560831	East	vocal	-0.745385	0.622369	-0.987552	-0.518622	2.63906
ind78	East.2017-03-07	0	no	yes	-0.364763	-0.0347264	0.607403	-0.560831	East	vocal	0.158145	1.15446	1.94498	-0.773027	2.63906
ind102	East.2017-03-07	0	no	no	-0.364763	-0.0347264	0.162288	-0.560831	East	vocal	-0.738938	-0.441804	-0.987552	-0.773027	2.63906
ind84	East.2017-03-07	1	no	yes	-0.364763	-0.805988	0.194899	-0.560831	East	vocal	2.06437	-0.973891	1.52605	-0.773027	2.63906
ind99	East.2017-03-07	1	no	no	-0.364763	-0.805988	0.30569	-0.560831	East	vocal	-0.290396	0.0902826	-0.568618	-0.773027	2.63906
ind109	East.2017-03-07	1	no	yes	-0.364763	-0.805988	0.270127	-0.560831	East	vocal	-0.738938	0.622369	-0.987552	-0.773027	2.63906
ind78	East.2017-04-01	1	no	yes	0.200866	0.736535	0.523857	-0.560831	East	contact	0.16582	1.15446	1.94498	-1.05825	2.63906
ind84	East.2017-04-01	1	no	yes	0.200866	0.736535	0.150442	-0.560831	East	contact	2.07204	-0.973891	1.52605	-1.05825	2.63906
ind99	East.2017-04-01	1	no	no	0.200866	0.736535	0.173381	-0.560831	East	contact	-0.282721	0.0902826	-0.568618	-1.05825	2.63906
ind102	East.2017-04-01	1	no	no	0.200866	0.736535	0.159742	-0.560831	East	contact	-0.731262	-0.441804	-0.987552	-1.05825	2.63906
ind109	East.2017-04-01	1	no	yes	0.200866	0.736535	0.238372	-0.560831	East	contact	-0.731262	0.622369	-0.987552	-1.05825	2.63906
ind78	East.2017-04-09	0	no	yes	-0.647578	-0.0347264	0.777387	-0.560831	East	vocal	0.168276	1.15446	1.94498	-1.05825	2.63906
ind109	East.2017-04-09	0	no	yes	-0.647578	-0.0347264	0.773962	-0.560831	East	vocal	-0.728806	0.622369	-0.987552	-1.05825	2.63906
ind84	East.2017-04-09	1	no	yes	-0.647578	-0.805988	0.312375	-0.560831	East	vocal	2.0745	-0.973891	1.52605	-1.05825	2.63906
ind99	East.2017-04-09	1	no	no	-0.647578	-0.805988	0.491477	-0.560831	East	vocal	-0.280265	0.0902826	-0.568618	-1.05825	2.63906
ind102	East.2017-04-09	1	no	no	-0.647578	-0.805988	0.244056	-0.560831	East	vocal	-0.728806	-0.441804	-0.987552	-1.05825	2.63906
ind78	East.2017-04-11	1	no	no	-0.364763	0.736535	0.218219	-0.560831	East	vocal	0.16889	1.15446	1.94498	-1.05825	2.63906
ind84	East.2017-04-11	1	no	yes	-0.364763	0.736535	0.0620467	-0.560831	East	vocal	2.07511	-0.973891	1.52605	-1.05825	2.63906
ind99	East.2017-04-11	1	no	no	-0.364763	0.736535	0.0523239	-0.560831	East	vocal	-0.279651	0.0902826	-0.568618	-1.05825	2.63906
ind102	East.2017-04-11	1	no	no	-0.364763	0.736535	-0.0285537	-0.560831	East	vocal	-0.728192	-0.441804	-0.987552	-1.05825	2.63906
ind109	East.2017-04-11	1	no	yes	-0.364763	0.736535	0.204995	-0.560831	East	vocal	-0.728192	0.622369	-0.987552	-1.05825	2.63906
ind78	East.2017-04-12	0	no	yes	-0.647578	0.736535	0.756684	-0.560831	East	vocal	0.169197	1.15446	1.94498	-1.05825	2.63906
ind84	East.2017-04-12	1	no	yes	-0.647578	-0.0347264	0.585744	-0.560831	East	vocal	2.07542	-0.973891	1.52605	-1.05825	2.63906
ind99	East.2017-04-12	1	no	no	-0.647578	-0.0347264	0.695229	-0.560831	East	vocal	-0.279344	0.0902826	-0.568618	-1.05825	2.63906
ind102	East.2017-04-12	1	no	no	-0.647578	-0.0347264	0.437663	-0.560831	East	vocal	-0.727885	-0.441804	-0.987552	-1.05825	2.63906
ind109	East.2017-04-12	1	no	yes	-0.647578	-0.0347264	0.781792	-0.560831	East	vocal	-0.727885	0.622369	-0.987552	-1.05825	2.63906
ind78	East.2017-04-21	1	no	no	0.766496	0.736535	0.0921084	-0.560831	East	vocal	0.171961	1.15446	1.94498	-1.05825	2.63906
ind84	East.2017-04-21	1	no	yes	0.766496	0.736535	-0.169476	-0.560831	East	vocal	2.07818	-0.973891	1.52605	-1.05825	2.63906
ind99	East.2017-04-21	1	no	no	0.766496	0.736535	-0.11903	-0.560831	East	vocal	-0.276581	0.0902826	-0.568618	-1.05825	2.63906
ind102	East.2017-04-21	1	no	no	0.766496	0.736535	-0.13096	-0.560831	East	vocal	-0.725122	-0.441804	-0.987552	-1.05825	2.63906
ind109	East.2017-04-21	1	no	yes	0.766496	0.736535	-0.103405	-0.560831	East	vocal	-0.725122	0.622369	-0.987552	-1.05825	2.63906
ind78	East.2017-04-24	1	no	yes	0.766496	0.736535	0.168903	-0.560831	East	contact	0.172882	1.15446	1.94498	-1.05825	2.63906
ind84	East.2017-04-24	1	no	yes	0.766496	0.736535	-0.0893861	-0.560831	East	contact	2.07911	-0.973891	1.52605	-1.05825	2.63906
ind99	East.2017-04-24	1	no	no	0.766496	0.736535	0.0119635	-0.560831	East	contact	-0.27566	0.0902826	-0.568618	-1.05825	2.63906
ind102	East.2017-04-24	1	no	no	0.766496	0.736535	-0.0642186	-0.560831	East	contact	-0.724201	-0.441804	-0.987552	-1.05825	2.63906
ind109	East.2017-04-24	1	no	yes	0.766496	0.736535	0.00530521	-0.560831	East	contact	-0.724201	0.622369	-0.987552	-1.05825	2.63906
ind78	East.2017-05-06	1	no	yes	-0.647578	0.736535	0.788643	-0.560831	East	contact	0.176566	1.15446	1.94498	-0.93285	2.63906
ind84	East.2017-05-06	1	no	yes	-0.647578	0.736535	0.690074	-0.560831	East	contact	2.08279	-0.973891	1.52605	-0.93285	2.63906
ind99	East.2017-05-06	1	no	no	-0.647578	0.736535	0.859272	-0.560831	East	contact	-0.271976	0.0902826	-0.568618	-0.93285	2.63906
ind102	East.2017-05-06	1	no	no	-0.647578	0.736535	0.637808	-0.560831	East	contact	-0.720517	-0.441804	-0.987552	-0.93285	2.63906
ind109	East.2017-05-06	1	no	yes	-0.647578	0.736535	0.851991	-0.560831	East	contact	-0.720517	0.622369	-0.987552	-0.93285	2.63906
ind78	East.2017-05-07	1	no	yes	1.04931	0.736535	0.198305	-0.560831	East	contact	0.176873	1.15446	1.94498	-0.93285	2.63906
ind84	East.2017-05-07	1	no	yes	1.04931	0.736535	-0.0396416	-0.560831	East	contact	2.0831	-0.973891	1.52605	-0.93285	2.63906
ind99	East.2017-05-07	1	no	no	1.04931	0.736535	0.0661349	-0.560831	East	contact	-0.271669	0.0902826	-0.568618	-0.93285	2.63906
ind102	East.2017-05-07	1	no	no	1.04931	0.736535	-0.0146314	-0.560831	East	contact	-0.72021	-0.441804	-0.987552	-0.93285	2.63906
ind109	East.2017-05-07	1	no	yes	1.04931	0.736535	0.0507914	-0.560831	East	contact	-0.72021	0.622369	-0.987552	-0.93285	2.63906
ind78	East.2017-05-10	1	no	no	-0.647578	0.736535	0.52098	-0.560831	East	vocal	0.177794	1.15446	1.94498	-0.93285	2.63906
ind84	East.2017-05-10	1	no	yes	-0.647578	0.736535	0.382761	-0.560831	East	vocal	2.08402	-0.973891	1.52605	-0.93285	2.63906
ind99	East.2017-05-10	1	no	no	-0.647578	0.736535	0.456117	-0.560831	East	vocal	-0.270748	0.0902826	-0.568618	-0.93285	2.63906
ind102	East.2017-05-10	1	no	no	-0.647578	0.736535	0.42699	-0.560831	East	vocal	-0.719289	-0.441804	-0.987552	-0.93285	2.63906
ind109	East.2017-05-10	1	no	yes	-0.647578	0.736535	0.588592	-0.560831	East	vocal	-0.719289	0.622369	-0.987552	-0.93285	2.63906
ind78	East.2017-09-04	1	no	no	-1.49602	0.736535	0.896034	-0.560831	East	vocal	0.213714	0.622369	2.78285	-0.526828	2.63906
ind84	East.2017-09-04	1	no	yes	-1.49602	0.736535	1.12863	-0.560831	East	vocal	2.11994	-0.973891	1.52605	-0.526828	2.63906
ind99	East.2017-09-04	1	no	no	-1.49602	0.736535	1.15406	-0.560831	East	vocal	-0.234828	0.0902826	-0.568618	-0.526828	2.63906
ind102	East.2017-09-04	1	no	no	-1.49602	0.736535	1.20982	-0.560831	East	vocal	-0.683369	-0.441804	-0.987552	-0.526828	2.63906
ind109	East.2017-09-04	1	no	yes	-1.49602	0.736535	1.53935	-0.560831	East	vocal	-0.683369	1.15446	-0.987552	-0.526828	2.63906
ind99	East.2017-10-03	0	no	no	0.766496	0.736535	0.220878	-0.560831	East	vocal	-0.225924	0.0902826	-0.568618	-0.985998	2.63906
ind78	East.2017-10-03	1	no	yes	0.766496	-0.0347264	0.141137	-0.560831	East	vocal	0.222617	0.622369	2.78285	-0.985998	2.63906
ind84	East.2017-10-03	1	no	yes	0.766496	-0.0347264	-0.039148	-0.560831	East	vocal	2.12884	-0.973891	1.52605	-0.985998	2.63906
ind102	East.2017-10-03	1	no	no	0.766496	-0.0347264	0.117957	-0.560831	East	vocal	-0.674466	-0.441804	-0.987552	-0.985998	2.63906
ind109	East.2017-10-03	1	no	yes	0.766496	-0.0347264	0.00502627	-0.560831	East	vocal	-0.674466	1.15446	-0.987552	-0.985998	2.63906
ind102	East.2017-10-06	0	no	no	-1.49602	0.736535	1.28314	-0.560831	East	contact	-0.673545	-0.441804	-0.987552	-0.985998	2.63906
ind78	East.2017-10-06	1	no	no	-1.49602	-0.0347264	0.695617	-0.560831	East	contact	0.223538	0.622369	2.78285	-0.985998	2.63906
ind84	East.2017-10-06	1	no	yes	-1.49602	-0.0347264	1.18497	-0.560831	East	contact	2.12976	-0.973891	1.52605	-0.985998	2.63906
ind99	East.2017-10-06	1	no	no	-1.49602	-0.0347264	1.09828	-0.560831	East	contact	-0.225003	0.0902826	-0.568618	-0.985998	2.63906
ind109	East.2017-10-06	1	no	yes	-1.49602	-0.0347264	1.51349	-0.560831	East	contact	-0.673545	1.15446	-0.987552	-0.985998	2.63906
ind78	East.2017-10-24	1	no	no	-0.930393	0.736535	0.385838	-0.560831	East	contact	0.229064	0.622369	2.78285	-0.985998	2.63906
ind84	East.2017-10-24	1	no	yes	-0.930393	0.736535	0.464875	-0.560831	East	contact	2.13529	-0.973891	1.52605	-0.985998	2.63906
ind99	East.2017-10-24	1	no	no	-0.930393	0.736535	0.519066	-0.560831	East	contact	-0.219477	0.0902826	-0.568618	-0.985998	2.63906
ind102	East.2017-10-24	1	no	no	-0.930393	0.736535	0.684861	-0.560831	East	contact	-0.668018	-0.441804	-0.987552	-0.985998	2.63906
ind109	East.2017-10-24	1	no	yes	-0.930393	0.736535	0.809805	-0.560831	East	contact	-0.668018	1.15446	-0.987552	-0.985998	2.63906
ind78	East.2017-10-29	1	no	no	-0.930393	0.736535	0.303692	-0.560831	East	contact	0.230599	0.622369	2.78285	-0.985998	2.63906
ind84	East.2017-10-29	1	no	yes	-0.930393	0.736535	0.345481	-0.560831	East	contact	2.13682	-0.973891	1.52605	-0.985998	2.63906
ind99	East.2017-10-29	1	no	no	-0.930393	0.736535	0.473998	-0.560831	East	contact	-0.217942	0.0902826	-0.568618	-0.985998	2.63906
ind102	East.2017-10-29	1	no	no	-0.930393	0.736535	0.588488	-0.560831	East	contact	-0.666483	-0.441804	-0.987552	-0.985998	2.63906
ind109	East.2017-10-29	1	no	yes	-0.930393	0.736535	0.741907	-0.560831	East	contact	-0.666483	1.15446	-0.987552	-0.985998	2.63906
ind78	East.2017-12-29	1	no	no	-1.49602	0.736535	0.928418	-0.560831	East	contact	0.249327	0.0902826	2.78285	-1.05753	2.63906
ind84	East.2017-12-29	1	no	yes	-1.49602	0.736535	1.03448	-0.560831	East	contact	2.15555	-0.973891	1.52605	-1.05753	2.63906
ind99	East.2017-12-29	1	no	no	-1.49602	0.736535	1.21767	-0.560831	East	contact	-0.199214	0.622369	0.269249	-1.05753	2.63906
ind102	East.2017-12-29	1	no	no	-1.49602	0.736535	1.23117	-0.560831	East	contact	-0.647756	-0.441804	-0.987552	-1.05753	2.63906
ind109	East.2017-12-29	1	no	yes	-1.49602	0.736535	1.5574	-0.560831	East	contact	-0.647756	1.15446	-0.987552	-1.05753	2.63906
ind78	East.2018-05-29	0	no	no	-1.49602	-0.805988	0.588503	-0.560831	East	contact	0.295685	-0.441804	2.36392	-0.944007	2.70805
ind84	East.2018-05-29	0	no	yes	-1.49602	-0.805988	0.822809	-0.560831	East	contact	2.20191	-0.973891	1.52605	-0.944007	2.70805
ind102	East.2018-05-29	0	no	no	-1.49602	-0.805988	1.11854	-0.560831	East	contact	-0.601397	0.622369	-0.987552	-0.944007	2.70805
ind99	East.2018-05-29	1	no	no	-1.49602	-1.57725	1.40008	-0.560831	East	contact	-0.152856	0.0902826	-0.149684	-0.944007	2.70805
ind109	East.2018-05-29	1	no	no	-1.49602	-1.57725	1.40008	-0.560831	East	contact	-0.601397	1.15446	-0.987552	-0.944007	2.70805
ind78	East.2018-06-27	1	no	no	-1.21321	0.736535	0.358881	-0.560831	East	contact	0.304589	-0.441804	2.36392	-0.797806	2.77259
ind84	East.2018-06-27	1	no	yes	-1.21321	0.736535	0.318878	-0.560831	East	contact	2.21081	-0.973891	1.52605	-0.797806	2.77259
ind99	East.2018-06-27	1	no	no	-1.21321	0.736535	0.560785	-0.560831	East	contact	-0.143953	0.0902826	-0.149684	-0.797806	2.77259
ind102	East.2018-06-27	1	no	no	-1.21321	0.736535	0.663557	-0.560831	East	contact	-0.592494	0.622369	-0.987552	-0.797806	2.77259
ind109	East.2018-06-27	1	no	yes	-1.21321	0.736535	0.916029	-0.560831	East	contact	-0.592494	1.15446	-0.987552	-0.797806	2.77259
ind101	East.2018-06-27	0	no	no	-1.21321	1.5078	-0.24431	2.28885	East	contact	-1.04104	-1.50598	-0.987552	-0.797806	2.77259
ind109	East.2018-07-03	0	no	yes	1.33213	1.5078	-0.311308	-0.560831	East	contact	-0.590652	1.15446	-0.987552	-0.734956	2.77259
ind78	East.2018-07-03	1	no	yes	1.33213	0.736535	-0.743459	-0.560831	East	contact	0.306431	-0.441804	2.36392	-0.734956	2.77259
ind84	East.2018-07-03	1	no	yes	1.33213	0.736535	-0.914988	-0.560831	East	contact	2.21265	-0.973891	1.52605	-0.734956	2.77259
ind99	East.2018-07-03	1	no	no	1.33213	0.736535	-0.579859	-0.560831	East	contact	-0.142111	0.0902826	-0.149684	-0.734956	2.77259
ind102	East.2018-07-03	1	no	no	1.33213	0.736535	-0.535116	-0.560831	East	contact	-0.590652	0.622369	-0.987552	-0.734956	2.77259
ind101	East.2018-07-03	1	yes	no	1.33213	0.736535	-0.123572	2.28885	East	contact	-1.03919	-1.50598	-0.987552	-0.734956	2.77259
ind78	East.2018-07-06	1	no	no	-0.0819485	1.5078	-0.240923	-0.560831	East	contact	0.307352	-0.441804	2.36392	-0.734956	2.77259
ind84	East.2018-07-06	1	no	yes	-0.0819485	1.5078	-0.347047	-0.560831	East	contact	2.21358	-0.973891	1.52605	-0.734956	2.77259
ind99	East.2018-07-06	1	no	no	-0.0819485	1.5078	-0.0217028	-0.560831	East	contact	-0.14119	0.0902826	-0.149684	-0.734956	2.77259
ind102	East.2018-07-06	1	no	no	-0.0819485	1.5078	-0.0403235	-0.560831	East	contact	-0.589731	0.622369	-0.987552	-0.734956	2.77259
ind109	East.2018-07-06	1	no	yes	-0.0819485	1.5078	0.117498	-0.560831	East	contact	-0.589731	1.15446	-0.987552	-0.734956	2.77259
ind101	East.2018-07-06	1	yes	no	-0.0819485	1.5078	0.050226	2.28885	East	contact	-1.03827	-1.50598	-0.987552	-0.734956	2.77259
ind78	East.2018-07-07	1	no	no	-0.0819485	1.5078	-0.222364	-0.560831	East	vocal	0.307659	-0.441804	2.36392	-0.734956	2.77259
ind84	East.2018-07-07	1	no	yes	-0.0819485	1.5078	-0.332287	-0.560831	East	vocal	2.21388	-0.973891	1.52605	-0.734956	2.77259
ind99	East.2018-07-07	1	no	no	-0.0819485	1.5078	-0.00183439	-0.560831	East	vocal	-0.140883	0.0902826	-0.149684	-0.734956	2.77259
ind102	East.2018-07-07	1	no	no	-0.0819485	1.5078	-0.0279985	-0.560831	East	vocal	-0.589424	0.622369	-0.987552	-0.734956	2.77259
ind109	East.2018-07-07	1	no	yes	-0.0819485	1.5078	0.132849	-0.560831	East	vocal	-0.589424	1.15446	-0.987552	-0.734956	2.77259
ind101	East.2018-07-07	1	yes	no	-0.0819485	1.5078	0.0658798	2.28885	East	vocal	-1.03797	-1.50598	-0.987552	-0.734956	2.77259
ind78	East.2018-11-06	1	no	yes	1.33213	1.5078	-0.19471	-0.560831	East	contact	0.345114	-0.441804	2.36392	-1.06106	2.77259
ind84	East.2018-11-06	1	no	yes	1.33213	1.5078	-0.220714	-0.560831	East	contact	2.25134	-0.973891	1.52605	-1.06106	2.77259
ind99	East.2018-11-06	1	no	no	1.33213	1.5078	-0.087354	-0.560831	East	contact	-0.103427	0.0902826	-0.149684	-1.06106	2.77259
ind102	East.2018-11-06	1	no	no	1.33213	1.5078	-0.0734315	-0.560831	East	contact	-0.551969	0.622369	-0.987552	-1.06106	2.77259
ind109	East.2018-11-06	1	no	yes	1.33213	1.5078	0.0071685	-0.560831	East	contact	-0.551969	1.15446	-0.987552	-1.06106	2.77259
ind101	East.2018-11-06	1	yes	no	1.33213	1.5078	0.146835	2.28885	East	contact	-1.00051	-1.50598	-0.987552	-1.06106	2.77259
ind78	East.2018-12-19	1	no	yes	-0.647578	0.736535	0.47671	-0.560831	East	contact	0.358315	-0.441804	2.36392	0.0694563	2.77259
ind84	East.2018-12-19	1	no	yes	-0.647578	0.736535	0.249129	-0.560831	East	contact	2.26454	-0.973891	1.52605	0.0694563	2.77259
ind99	East.2018-12-19	1	no	no	-0.647578	0.736535	0.572746	-0.560831	East	contact	-0.0902259	0.0902826	-0.149684	0.0694563	2.77259
ind102	East.2018-12-19	1	no	no	-0.647578	0.736535	0.554038	-0.560831	East	contact	-0.538767	0.622369	-0.987552	0.0694563	2.77259
ind109	East.2018-12-19	1	no	yes	-0.647578	0.736535	0.738152	-0.560831	East	contact	-0.538767	1.15446	-0.987552	0.0694563	2.77259
ind101	East.2018-12-19	0	no	no	-0.647578	1.5078	0.180145	2.28885	East	contact	-0.987309	-1.50598	-0.987552	0.0694563	2.77259
ind78	East.2018-12-29	1	no	yes	1.33213	1.5078	-0.110967	-0.560831	East	contact	0.361386	-0.441804	2.36392	0.0694563	2.77259
ind84	East.2018-12-29	1	no	yes	1.33213	1.5078	-0.25235	-0.560831	East	contact	2.26761	-0.973891	1.52605	0.0694563	2.77259
ind99	East.2018-12-29	1	no	no	1.33213	1.5078	-0.0172523	-0.560831	East	contact	-0.0871558	0.0902826	-0.149684	0.0694563	2.77259
ind102	East.2018-12-29	1	no	no	1.33213	1.5078	0.0251161	-0.560831	East	contact	-0.535697	0.622369	-0.987552	0.0694563	2.77259
ind109	East.2018-12-29	1	no	yes	1.33213	1.5078	0.146441	-0.560831	East	contact	-0.535697	1.15446	-0.987552	0.0694563	2.77259
ind101	East.2018-12-29	1	yes	no	1.33213	1.5078	0.202598	2.28885	East	contact	-0.984239	-1.50598	-0.987552	0.0694563	2.77259
ind81	North.1997-01-29	1	no	yes	-1.21321	-0.805988	-1.55768	-0.560831	North	vocal	2.72598	-0.500925	-0.568618	-0.591014	2.63906
ind91	North.1997-01-29	1	no	yes	-1.21321	-0.805988	-0.814695	-0.560831	North	vocal	1.26799	1.15446	0.688183	-0.591014	2.63906
ind93	North.1997-01-29	1	no	no	-1.21321	-0.805988	-0.586218	-0.560831	North	vocal	-0.731569	-2.15631	-0.568618	-0.591014	2.63906
ind81	North.1997-02-05	0	no	yes	-0.930393	-0.805988	-1.90823	-0.560831	North	vocal	2.72812	-0.500925	-0.568618	-0.725121	2.63906
ind91	North.1997-02-05	1	no	no	-0.930393	-1.57725	-1.09038	-0.560831	North	vocal	1.27013	1.15446	0.688183	-0.725121	2.63906
ind93	North.1997-02-05	1	no	no	-0.930393	-1.57725	-1.00929	-0.560831	North	vocal	-0.72942	-2.15631	-0.568618	-0.725121	2.63906
ind81	North.1997-02-06	0	no	yes	0.200866	-2.34851	-2.7607	-0.560831	North	contact	2.72843	-0.500925	-0.568618	-0.725121	2.63906
ind91	North.1997-02-06	0	no	no	0.200866	-2.34851	-2.63326	-0.560831	North	contact	1.27044	1.15446	0.688183	-0.725121	2.63906
ind93	North.1997-02-06	0	no	no	0.200866	-2.34851	-2.5189	-0.560831	North	contact	-0.729113	-2.15631	-0.568618	-0.725121	2.63906
ind81	North.1997-02-12	0	no	yes	-0.647578	-1.57725	-2.0884	-0.560831	North	vocal	2.73027	-0.500925	-0.568618	-0.725121	2.63906
ind93	North.1997-02-12	0	no	no	-0.647578	-1.57725	-1.5425	-0.560831	North	vocal	-0.727271	-2.15631	-0.568618	-0.725121	2.63906
ind91	North.1997-02-12	1	no	no	-0.647578	-2.34851	-2.44179	-0.560831	North	vocal	1.27228	1.15446	0.688183	-0.725121	2.63906
ind91	North.1997-04-09	1	no	yes	0.483681	-1.57725	-1.90799	-0.560831	North	vocal	1.28948	1.15446	0.688183	-0.397502	2.56495
ind93	North.1997-04-09	1	no	yes	0.483681	-1.57725	-1.81327	-0.560831	North	vocal	-0.710079	-0.500925	-0.568618	-0.397502	2.56495
ind91	North.1997-09-11	1	no	yes	0.766496	-1.57725	-1.56328	-0.560831	North	vocal	1.33706	1.15446	1.52605	-0.634816	2.56495
ind93	North.1997-09-11	1	no	yes	0.766496	-1.57725	-1.58009	-0.560831	North	vocal	-0.662492	-0.500925	-0.149684	-0.634816	2.56495
ind91	North.1997-09-27	1	no	yes	0.200866	-1.57725	-1.1474	-0.560831	North	vocal	1.34197	1.15446	1.52605	-0.634816	2.56495
ind93	North.1997-09-27	1	no	yes	0.200866	-1.57725	-1.18719	-0.560831	North	vocal	-0.65758	-0.500925	-0.149684	-0.634816	2.56495
ind91	North.1997-10-12	0	no	no	-0.930393	-2.34851	-1.49605	-0.560831	North	vocal	1.34658	1.15446	1.52605	-0.37408	2.56495
ind93	North.1997-10-12	0	no	no	-0.930393	-2.34851	-1.36061	-0.560831	North	vocal	-0.652975	-0.500925	-0.149684	-0.37408	2.56495
ind91	North.1997-10-14	0	no	no	-0.930393	-2.34851	-2.29914	-0.560831	North	vocal	1.34719	1.15446	1.52605	-0.37408	2.56495
ind93	North.1997-10-14	0	no	no	-0.930393	-2.34851	-2.29196	-0.560831	North	vocal	-0.652361	-0.500925	-0.149684	-0.37408	2.56495
ind91	North.1997-12-03	1	no	yes	1.61494	-1.57725	-1.13163	-0.560831	North	vocal	1.36254	1.15446	1.52605	0.0368642	2.56495
ind93	North.1997-12-03	1	no	yes	1.61494	-1.57725	-1.44569	-0.560831	North	vocal	-0.63701	-0.500925	-0.149684	0.0368642	2.56495
ind91	North.1997-12-05	1	no	yes	-0.364763	-1.57725	-0.465092	-0.560831	North	vocal	1.36316	1.15446	1.52605	0.0368642	2.56495
ind93	North.1997-12-05	1	no	yes	-0.364763	-1.57725	-0.731732	-0.560831	North	vocal	-0.636396	-0.500925	-0.149684	0.0368642	2.56495
ind91	North.1997-12-10	1	no	yes	0.766496	-1.57725	-0.970605	-0.560831	North	contact	1.36469	1.15446	1.52605	0.0368642	2.56495
ind93	North.1997-12-10	1	no	yes	0.766496	-1.57725	-1.27007	-0.560831	North	contact	-0.634861	-0.500925	-0.149684	0.0368642	2.56495
ind91	North.1997-12-11	1	no	yes	-1.49602	-1.57725	1.80463	-0.560831	North	vocal	1.365	1.15446	1.52605	0.0368642	2.56495
ind93	North.1997-12-11	1	no	yes	-1.49602	-1.57725	1.80463	-0.560831	North	vocal	-0.634554	-0.500925	-0.149684	0.0368642	2.56495
ind91	North.1997-12-17	1	no	yes	1.61494	-1.57725	-1.05272	-0.560831	North	vocal	1.36684	1.15446	1.52605	0.0368642	2.56495
ind93	North.1997-12-17	1	no	yes	1.61494	-1.57725	-1.37443	-0.560831	North	vocal	-0.632712	-0.500925	-0.149684	0.0368642	2.56495
ind91	North.1997-12-28	1	no	yes	-0.0819485	-1.57725	-0.370777	-0.560831	North	vocal	1.37022	1.15446	1.52605	0.0368642	2.56495
ind93	North.1997-12-28	1	no	yes	-0.0819485	-1.57725	-0.644397	-0.560831	North	vocal	-0.629335	-0.500925	-0.149684	0.0368642	2.56495
ind91	North.1998-02-05	1	no	yes	-0.647578	-1.57725	-0.754835	-0.560831	North	vocal	1.38219	1.15446	1.52605	0.629862	2.56495
ind93	North.1998-02-05	1	no	yes	-0.647578	-1.57725	-1.02456	-0.560831	North	vocal	-0.617362	-0.500925	-0.149684	0.629862	2.56495
ind91	North.1998-10-28	1	no	yes	0.483681	-1.57725	-1.11078	-0.560831	North	vocal	1.46355	1.15446	1.10712	-0.578393	2.56495
ind93	North.1998-10-28	1	no	yes	0.483681	-1.57725	-1.40303	-0.560831	North	vocal	-0.536004	-0.500925	-0.149684	-0.578393	2.56495
ind91	North.1998-11-16	0	no	yes	0.200866	-1.57725	-1.05019	-0.560831	North	vocal	1.46938	1.15446	1.10712	-0.650583	2.56495
ind93	North.1998-11-16	1	no	no	0.200866	-2.34851	-1.85937	-0.560831	North	vocal	-0.530171	-0.500925	-0.149684	-0.650583	2.56495
ind91	North.1999-01-06	1	no	yes	-0.647578	-1.57725	-0.652196	-0.560831	North	vocal	1.48504	1.15446	1.10712	-0.164244	2.56495
ind93	North.1999-01-06	1	no	yes	-0.647578	-1.57725	-0.701434	-0.560831	North	vocal	-0.514513	-0.500925	-0.149684	-0.164244	2.56495
ind91	North.1999-01-07	0	no	no	-0.364763	-2.34851	-1.92751	-0.560831	North	vocal	1.48535	1.15446	1.10712	-0.164244	2.56495
ind93	North.1999-01-07	0	no	no	-0.364763	-2.34851	-1.99635	-0.560831	North	vocal	-0.514206	-0.500925	-0.149684	-0.164244	2.56495
ind91	North.1999-01-14	1	no	yes	-1.49602	-1.57725	2.66748	-0.560831	North	vocal	1.4875	1.15446	1.52605	-0.164244	2.56495
ind93	North.1999-01-14	1	no	yes	-1.49602	-1.57725	2.66748	-0.560831	North	vocal	-0.512057	-0.500925	-0.149684	-0.164244	2.56495
ind91	North.1999-01-19	1	no	yes	-0.647578	-1.57725	-0.587331	-0.560831	North	vocal	1.48903	1.15446	1.52605	-0.164244	2.56495
ind93	North.1999-01-19	1	no	yes	-0.647578	-1.57725	-0.605706	-0.560831	North	vocal	-0.510522	-0.500925	-0.149684	-0.164244	2.56495
ind91	North.1999-01-20	0	no	no	0.483681	-2.34851	-2.25534	-0.560831	North	vocal	1.48934	1.15446	1.52605	-0.164244	2.56495
ind93	North.1999-01-20	0	no	no	0.483681	-2.34851	-2.30612	-0.560831	North	vocal	-0.510215	-0.500925	-0.149684	-0.164244	2.56495
ind91	North.1999-01-28	0	no	no	0.200866	-2.34851	-2.14329	-0.560831	North	vocal	1.4918	1.15446	1.52605	-0.164244	2.56495
ind93	North.1999-01-28	0	no	no	0.200866	-2.34851	-2.1828	-0.560831	North	vocal	-0.507759	-0.500925	-0.149684	-0.164244	2.56495
ind91	North.1999-02-10	1	no	yes	-1.49602	-1.57725	2.68367	-0.560831	North	vocal	1.49579	1.15446	1.52605	-0.123997	2.56495
ind93	North.1999-02-10	1	no	yes	-1.49602	-1.57725	2.68367	-0.560831	North	vocal	-0.503768	-0.500925	-0.149684	-0.123997	2.56495
ind91	North.1999-03-10	0	no	yes	0.200866	-1.57725	-0.954661	-0.560831	North	vocal	1.50438	1.15446	1.52605	-0.411631	2.56495
ind93	North.1999-03-10	1	no	no	0.200866	-2.34851	-1.59545	-0.560831	North	vocal	-0.495172	-0.500925	-0.149684	-0.411631	2.56495
ind91	North.1999-03-17	1	no	yes	-1.49602	-1.57725	2.64929	-0.560831	North	vocal	1.50653	1.15446	1.52605	-0.411631	2.56495
ind93	North.1999-03-17	1	no	yes	-1.49602	-1.57725	2.64929	-0.560831	North	vocal	-0.493023	-0.500925	-0.149684	-0.411631	2.56495
ind93	North.2000-02-28	1	no	yes	-1.21321	-2.34851	-0.389857	-0.560831	North	vocal	-0.386183	1.15446	0.269249	0.0671176	2.19722
ind93	North.2000-05-07	1	no	yes	-0.647578	-1.57725	-0.271279	-0.560831	North	contact	-0.365	1.15446	0.269249	-1.09919	2.30259
ind95	North.2000-05-07	1	no	yes	-0.647578	-1.57725	-0.356637	0.389063	North	contact	-1.02446	-1.32862	-0.987552	-1.09919	2.30259
ind93	North.2000-08-22	1	no	yes	-0.930393	-1.57725	0.0349505	-0.560831	North	vocal	-0.33215	1.15446	0.688183	-0.489213	2.19722
ind95	North.2000-08-22	1	no	yes	-0.930393	-1.57725	0.0749593	0.389063	North	vocal	-0.991607	-1.32862	-0.987552	-0.489213	2.19722
ind93	North.2000-09-11	1	no	yes	-0.364763	-1.57725	-0.183145	-0.560831	North	contact	-0.326009	1.15446	0.688183	-1.00917	2.19722
ind95	North.2000-09-11	1	no	yes	-0.364763	-1.57725	-0.242496	0.389063	North	contact	-0.985467	-1.32862	-0.987552	-1.00917	2.19722
ind93	North.2000-12-27	1	no	yes	-0.364763	-1.57725	-0.0633095	-0.560831	North	vocal	-0.293159	1.15446	0.688183	-0.133652	2.19722
ind95	North.2000-12-27	1	no	yes	-0.364763	-1.57725	-0.16929	0.389063	North	vocal	-0.952617	-1.32862	-0.987552	-0.133652	2.19722
ind93	North.2001-04-03	1	no	yes	0.200866	-1.57725	0.518328	-0.560831	North	vocal	-0.263379	1.15446	1.10712	-0.336636	2.19722
ind95	North.2001-04-03	1	no	yes	0.200866	-1.57725	0.400653	0.389063	North	vocal	-0.922837	-1.32862	-0.987552	-0.336636	2.19722
ind95	North.2001-04-18	0	no	yes	0.483681	-1.57725	0.0799107	0.389063	North	vocal	-0.918231	-1.32862	-0.987552	-0.336636	2.19722
ind93	North.2001-04-18	1	no	yes	0.483681	-2.34851	-0.127497	-0.560831	North	vocal	-0.258774	1.15446	1.10712	-0.336636	2.19722
ind93	North.2001-05-06	1	no	yes	0.483681	-1.57725	0.352014	-0.560831	North	vocal	-0.253248	1.15446	1.10712	-0.0300383	2.19722
ind95	North.2001-05-06	1	no	yes	0.483681	-1.57725	0.26242	0.389063	North	vocal	-0.912705	-1.32862	-0.987552	-0.0300383	2.19722
ind93	North.2001-06-24	1	no	yes	-1.49602	-1.57725	2.08413	-0.560831	North	vocal	-0.238205	1.15446	1.10712	-0.276273	2.19722
ind95	North.2001-06-24	1	no	yes	-1.49602	-1.57725	2.08413	0.389063	North	vocal	-0.897662	-1.32862	-0.987552	-0.276273	2.19722
ind93	North.2001-09-06	1	no	yes	-1.21321	-1.57725	0.972906	-0.560831	North	vocal	-0.215486	1.15446	1.52605	-0.162849	2.19722
ind95	North.2001-09-06	1	no	yes	-1.21321	-1.57725	0.952978	0.389063	North	vocal	-0.874943	-1.32862	-0.987552	-0.162849	2.19722
ind93	North.2001-09-13	1	no	yes	-0.930393	-1.57725	0.953691	-0.560831	North	vocal	-0.213337	1.15446	1.52605	-0.162849	2.19722
ind95	North.2001-09-13	1	no	yes	-0.930393	-1.57725	0.860513	0.389063	North	vocal	-0.872794	-1.32862	-0.987552	-0.162849	2.19722
ind93	North.2001-11-09	1	no	yes	-1.21321	-1.57725	1.35438	-0.560831	North	contact	-0.195837	1.15446	1.52605	-0.295968	2.07944
ind95	North.2001-11-09	1	no	yes	-1.21321	-1.57725	1.25749	0.389063	North	contact	-0.855294	-1.32862	-0.987552	-0.295968	2.07944
ind93	North.2001-12-20	1	no	yes	0.200866	-1.57725	0.52626	-0.560831	North	contact	-0.18325	1.15446	1.52605	-0.440579	2.07944
ind95	North.2001-12-20	1	no	yes	0.200866	-1.57725	0.371012	0.389063	North	contact	-0.842707	-1.32862	-0.987552	-0.440579	2.07944
ind93	North.2002-01-11	1	no	yes	-1.21321	-1.57725	1.4079	-0.560831	North	vocal	-0.176496	1.15446	1.52605	-0.352032	2.07944
ind95	North.2002-01-11	1	no	yes	-1.21321	-1.57725	1.37319	0.389063	North	vocal	-0.835953	-1.32862	-0.987552	-0.352032	2.07944
ind93	North.2002-02-24	1	no	yes	-1.21321	-1.57725	1.01184	-0.560831	North	vocal	-0.162987	1.15446	1.52605	-0.539378	2.07944
ind95	North.2002-02-24	1	no	yes	-1.21321	-1.57725	1.01522	0.389063	North	vocal	-0.822444	-1.32862	-0.987552	-0.539378	2.07944
ind93	North.2002-05-06	1	no	yes	-0.364763	-1.57725	-0.15284	-0.560831	North	vocal	-0.14119	1.15446	1.52605	-1.25087	2.07944
ind95	North.2002-05-06	1	no	yes	-0.364763	-1.57725	-0.233238	0.389063	North	vocal	-0.800647	-1.32862	-0.987552	-1.25087	2.07944
ind93	North.2003-11-30	1	no	yes	0.200866	-1.57725	-1.81262	-0.560831	North	vocal	0.0347271	1.15446	1.52605	-0.21426	2.19722
ind95	North.2003-11-30	1	no	yes	0.200866	-1.57725	-1.35773	0.389063	North	vocal	-0.62473	-1.32862	-0.987552	-0.21426	2.19722
ind93	North.2003-12-02	1	no	yes	-0.0819485	-1.57725	-1.41597	-0.560831	North	vocal	0.0353411	1.15446	1.52605	-0.0542154	2.19722
ind95	North.2003-12-02	1	no	yes	-0.0819485	-1.57725	-0.871318	0.389063	North	vocal	-0.624116	-1.32862	-0.987552	-0.0542154	2.19722
ind93	North.2003-12-10	1	no	yes	-1.21321	-1.57725	-0.359971	-0.560831	North	contact	0.0377972	1.15446	1.52605	-0.0542154	2.19722
ind95	North.2003-12-10	1	no	yes	-1.21321	-1.57725	-0.0209939	0.389063	North	contact	-0.62166	-1.32862	-0.987552	-0.0542154	2.19722
ind95	North.2005-02-16	1	no	no	-0.930393	-2.34851	0.00472206	0.389063	North	vocal	-0.488418	1.15446	-0.568618	-0.343171	1.94591
ind95	North.2005-03-18	1	no	yes	0.200866	-2.34851	-0.657872	0.389063	North	contact	-0.479207	1.15446	-0.568618	-1.03227	1.94591
ind95	North.2005-04-20	1	no	yes	-0.364763	-2.34851	-0.294191	0.389063	North	contact	-0.469076	1.15446	-0.568618	-0.827959	1.94591
ind95	North.2005-09-15	0	no	yes	-0.647578	-2.34851	-0.188118	0.389063	North	vocal	-0.423639	1.15446	-0.568618	-0.242828	1.79176
ind95	North.2006-12-17	1	no	yes	-0.647578	-2.34851	-1.31062	-0.560831	North	vocal	-0.283028	1.15446	0.269249	0.683672	1.79176
ind95	North.2007-02-19	0	no	yes	-0.647578	-2.34851	-2.87947	-0.560831	North	contact	-0.263379	1.15446	0.688183	1.91483	1.79176
ind95	North.2007-10-22	1	no	yes	0.200866	-2.34851	0.70348	-0.560831	North	vocal	-0.188162	1.15446	0.688183	1.39622	1.94591
ind95	North.2007-10-27	1	no	yes	-0.364763	-2.34851	0.845792	-0.560831	North	contact	-0.186627	1.15446	0.688183	1.39622	1.94591
ind95	North.2008-02-15	1	no	yes	0.200866	-2.34851	1.33215	-0.560831	North	vocal	-0.152549	1.15446	0.688183	1.76963	1.94591
ind96	North.2009-12-14	1	yes	yes	0.200866	-2.34851	1.40866	2.28885	North	contact	-0.972572	1.15446	-0.987552	2.50045	1.94591
ind96	North.2010-03-11	1	yes	yes	0.200866	-2.34851	1.36915	2.28885	North	contact	-0.945862	1.15446	-0.987552	0.503983	1.94591
ind83	North.2012-10-31	1	no	yes	-0.0819485	-0.805988	1.25198	-0.560831	North	vocal	-0.842093	-0.0870797	-0.987552	0.0211339	2.19722
ind96	North.2012-10-31	1	yes	yes	-0.0819485	-0.805988	1.31189	2.28885	North	vocal	-0.649598	1.15446	0.269249	0.0211339	2.19722
ind98	North.2012-10-31	1	yes	no	-0.0819485	-0.805988	1.40474	2.28885	North	vocal	-1.022	-1.32862	-0.987552	0.0211339	2.19722
ind83	North.2012-12-23	1	no	yes	0.200866	-0.805988	1.06877	-0.560831	North	vocal	-0.825821	-0.0870797	-0.987552	-0.141433	2.19722
ind96	North.2012-12-23	1	yes	yes	0.200866	-0.805988	1.07501	2.28885	North	vocal	-0.633326	1.15446	0.269249	-0.141433	2.19722
ind98	North.2012-12-23	1	yes	no	0.200866	-0.805988	1.17273	2.28885	North	vocal	-1.00573	-1.32862	-0.987552	-0.141433	2.19722
ind83	North.2013-02-10	1	no	yes	0.200866	-0.805988	1.14274	-0.560831	North	vocal	-0.810778	-0.0870797	-0.987552	-0.177607	2.19722
ind96	North.2013-02-10	1	yes	yes	0.200866	-0.805988	1.12383	3.23875	North	vocal	-0.618283	1.15446	0.269249	-0.177607	2.19722
ind98	North.2013-02-10	1	yes	no	0.200866	-0.805988	1.30286	2.28885	North	vocal	-0.990686	-1.32862	-0.987552	-0.177607	2.19722
ind83	North.2013-12-19	1	no	yes	0.200866	-0.805988	0.99832	-0.560831	North	contact	-0.714991	-0.0870797	-0.987552	0.0100609	2.19722
ind96	North.2013-12-19	1	yes	yes	0.200866	-0.805988	0.872196	2.28885	North	contact	-0.522496	1.15446	0.688183	0.0100609	2.19722
ind98	North.2013-12-19	1	yes	no	0.200866	-0.805988	1.27628	2.28885	North	contact	-0.894899	-1.32862	-0.987552	0.0100609	2.19722
ind98	North.2014-01-12	0	yes	no	-0.0819485	-0.805988	1.42039	2.28885	North	contact	-0.88753	-1.32862	-0.987552	-0.00583973	2.19722
ind83	North.2014-01-12	1	no	yes	-0.0819485	-1.57725	1.07369	-0.560831	North	contact	-0.707623	-0.0870797	-0.987552	-0.00583973	2.19722
ind96	North.2014-01-12	1	yes	yes	-0.0819485	-1.57725	0.947439	2.28885	North	contact	-0.515128	1.15446	0.688183	-0.00583973	2.19722
ind83	North.2014-01-15	1	no	yes	0.200866	-0.805988	1.12486	-0.560831	North	vocal	-0.706702	-0.0870797	-0.987552	-0.00583973	2.19722
ind96	North.2014-01-15	1	yes	yes	0.200866	-0.805988	1.0168	2.28885	North	vocal	-0.514206	1.15446	0.688183	-0.00583973	2.19722
ind98	North.2014-01-15	1	yes	no	0.200866	-0.805988	1.39068	2.28885	North	vocal	-0.886609	-1.32862	-0.987552	-0.00583973	2.19722
ind83	North.2014-11-21	1	no	yes	-0.0819485	-0.805988	1.97686	-0.560831	North	vocal	-0.611529	-0.0870797	-0.987552	-0.240292	2.19722
ind96	North.2014-11-21	1	yes	yes	-0.0819485	-0.805988	2.0305	2.28885	North	vocal	-0.419033	1.15446	0.688183	-0.240292	2.19722
ind98	North.2014-11-21	1	yes	no	-0.0819485	-0.805988	2.17003	2.28885	North	vocal	-0.791436	-1.32862	-0.987552	-0.240292	2.19722
ind83	North.2015-07-20	1	no	yes	-0.0819485	-0.805988	1.14079	-0.560831	North	contact	-0.537539	1.15446	-0.987552	-0.292436	2.30259
ind96	North.2015-07-20	1	yes	yes	-0.0819485	-0.805988	1.21188	2.28885	North	contact	-0.345044	-1.32862	0.688183	-0.292436	2.30259
ind98	North.2015-07-20	1	yes	no	-0.0819485	-0.805988	1.45034	2.28885	North	contact	-0.717447	-0.0870797	-0.568618	-0.292436	2.30259
ind83	North.2015-09-12	1	no	yes	-0.647578	-0.805988	1.0309	-0.560831	North	contact	-0.520961	1.15446	-0.568618	0.447804	2.30259
ind96	North.2015-09-12	1	yes	yes	-0.647578	-0.805988	1.15865	2.28885	North	contact	-0.328466	-1.32862	0.688183	0.447804	2.30259
ind98	North.2015-09-12	1	yes	no	-0.647578	-0.805988	1.28693	2.28885	North	contact	-0.700868	-0.0870797	-0.568618	0.447804	2.30259
ind83	North.2015-09-15	1	no	yes	-0.647578	-0.805988	1.05032	-0.560831	North	contact	-0.52004	1.15446	-0.568618	0.447804	2.30259
ind96	North.2015-09-15	1	yes	yes	-0.647578	-0.805988	1.17754	2.28885	North	contact	-0.327544	-1.32862	0.688183	0.447804	2.30259
ind98	North.2015-09-15	1	yes	no	-0.647578	-0.805988	1.28344	2.28885	North	contact	-0.699947	-0.0870797	-0.568618	0.447804	2.30259
ind83	North.2015-10-05	0	no	yes	0.200866	-0.805988	0.885642	-0.560831	North	contact	-0.513899	1.15446	-0.568618	0.41074	2.30259
ind96	North.2015-10-05	1	yes	no	0.200866	-1.57725	0.821585	2.28885	North	contact	-0.321404	-1.32862	0.688183	0.41074	2.30259
ind98	North.2015-10-05	1	yes	no	0.200866	-1.57725	1.02165	2.28885	North	contact	-0.693807	-0.0870797	-0.568618	0.41074	2.30259
ind83	North.2015-11-11	0	no	yes	0.483681	-0.805988	0.978342	-0.560831	North	vocal	-0.50254	1.15446	-0.149684	0.799918	2.30259
ind96	North.2015-11-11	1	yes	yes	0.483681	-1.57725	0.88788	2.28885	North	vocal	-0.310045	-1.32862	0.688183	0.799918	2.30259
ind98	North.2015-11-11	1	yes	no	0.483681	-1.57725	1.05839	2.28885	North	vocal	-0.682448	-0.0870797	-0.568618	0.799918	2.30259
ind83	North.2015-11-29	1	no	yes	0.483681	-0.805988	0.964318	-0.560831	North	contact	-0.497014	1.15446	-0.149684	0.799918	2.30259
ind96	North.2015-11-29	1	yes	yes	0.483681	-0.805988	0.966641	2.28885	North	contact	-0.304519	-1.32862	0.688183	0.799918	2.30259
ind98	North.2015-11-29	1	yes	no	0.483681	-0.805988	1.113	2.28885	North	contact	-0.676922	-0.0870797	-0.568618	0.799918	2.30259
ind83	North.2015-12-02	1	no	yes	0.483681	-0.805988	0.954247	-0.560831	North	contact	-0.496093	1.15446	-0.149684	0.27231	2.30259
ind96	North.2015-12-02	1	yes	yes	0.483681	-0.805988	0.955608	2.28885	North	contact	-0.303598	-1.32862	0.688183	0.27231	2.30259
ind98	North.2015-12-02	1	yes	no	0.483681	-0.805988	1.10004	2.28885	North	contact	-0.676001	-0.0870797	-0.568618	0.27231	2.30259
ind83	North.2015-12-12	1	no	yes	-0.0819485	-0.805988	0.996845	-0.560831	North	contact	-0.493023	1.15446	-0.149684	0.27231	2.30259
ind96	North.2015-12-12	1	no	yes	-0.0819485	-0.805988	0.950789	2.28885	North	contact	-0.300528	-1.32862	0.688183	0.27231	2.30259
ind98	North.2015-12-12	1	yes	no	-0.0819485	-0.805988	1.12144	2.28885	North	contact	-0.672931	-0.0870797	-0.568618	0.27231	2.30259
ind83	North.2016-01-05	1	no	yes	-1.49602	-0.805988	1.66272	-0.560831	North	vocal	-0.485655	1.15446	-0.149684	-0.304643	2.30259
ind96	North.2016-01-05	1	no	yes	-1.49602	-0.805988	1.68724	2.28885	North	vocal	-0.293159	-1.32862	0.688183	-0.304643	2.30259
ind98	North.2016-01-05	1	no	no	-1.49602	-0.805988	1.70276	2.28885	North	vocal	-0.665562	-0.0870797	-0.568618	-0.304643	2.30259
ind83	North.2016-01-08	0	no	yes	-1.49602	-0.805988	1.65925	-0.560831	North	vocal	-0.484734	1.15446	-0.149684	-0.304643	2.30259
ind96	North.2016-01-08	1	no	no	-1.49602	-1.57725	1.72301	2.28885	North	vocal	-0.292238	-1.32862	0.688183	-0.304643	2.30259
ind98	North.2016-01-08	1	no	no	-1.49602	-1.57725	1.72301	2.28885	North	vocal	-0.664641	-0.0870797	-0.568618	-0.304643	2.30259
ind98	North.2016-01-10	0	no	no	-1.49602	-0.805988	1.69165	2.28885	North	vocal	-0.664027	-0.0870797	-0.568618	-0.304643	2.30259
ind83	North.2016-01-10	1	no	yes	-1.49602	-1.57725	1.63071	-0.560831	North	vocal	-0.48412	1.15446	-0.149684	-0.304643	2.30259
ind96	North.2016-01-10	1	no	yes	-1.49602	-1.57725	1.63071	2.28885	North	vocal	-0.291624	-1.32862	0.688183	-0.304643	2.30259
ind83	North.2016-05-10	1	no	yes	0.200866	-0.805988	0.785867	-0.560831	North	contact	-0.446971	1.15446	-0.149684	-0.411962	2.30259
ind96	North.2016-05-10	1	yes	yes	0.200866	-0.805988	0.711924	2.28885	North	contact	-0.254476	-1.32862	0.688183	-0.411962	2.30259
ind98	North.2016-05-10	1	yes	no	0.200866	-0.805988	0.805649	2.28885	North	contact	-0.626879	-0.0870797	-0.568618	-0.411962	2.30259
ind83	North.2016-07-23	1	no	yes	-0.0819485	-0.805988	0.969684	-0.560831	North	vocal	-0.424253	1.15446	-0.149684	-0.163235	2.30259
ind96	North.2016-07-23	1	yes	yes	-0.0819485	-0.805988	0.828757	2.28885	North	vocal	-0.231757	-1.32862	0.688183	-0.163235	2.30259
ind98	North.2016-07-23	1	no	no	-0.0819485	-0.805988	0.89624	2.28885	North	vocal	-0.60416	-0.0870797	-0.568618	-0.163235	2.30259
ind83	North.2016-08-25	1	no	yes	-1.21321	-0.805988	1.38365	-0.560831	North	contact	-0.414121	1.15446	-0.149684	-1.02054	2.30259
ind96	North.2016-08-25	1	no	yes	-1.21321	-0.805988	1.33071	2.28885	North	contact	-0.221626	-1.32862	0.688183	-1.02054	2.30259
ind98	North.2016-08-25	1	no	no	-1.21321	-0.805988	1.41863	2.28885	North	contact	-0.594029	-0.0870797	-0.568618	-1.02054	2.30259
ind83	North.2016-10-03	1	no	yes	0.483681	-0.805988	0.64557	-0.560831	North	contact	-0.402148	1.15446	-0.149684	-0.170402	2.30259
ind96	North.2016-10-03	1	yes	yes	0.483681	-0.805988	0.539654	2.28885	North	contact	-0.209653	-1.32862	0.688183	-0.170402	2.30259
ind98	North.2016-10-03	1	yes	no	0.483681	-0.805988	0.718771	2.28885	North	contact	-0.582056	-0.0870797	-0.568618	-0.170402	2.30259
ind83	North.2016-11-08	1	no	yes	-0.647578	-0.805988	0.719016	-0.560831	North	contact	-0.391096	1.15446	-0.149684	0.0770942	2.30259
ind96	North.2016-11-08	1	no	yes	-0.647578	-0.805988	0.69702	2.28885	North	contact	-0.1986	-1.32862	0.688183	0.0770942	2.30259
ind98	North.2016-11-08	1	yes	no	-0.647578	-0.805988	0.936154	2.28885	North	contact	-0.571003	-0.0870797	-0.568618	0.0770942	2.30259
ind79	North.2016-12-23	1	yes	no	-0.364763	-0.0347264	0.94435	1.33896	North	contact	-1.03674	-2.57015	-0.987552	-0.04226	2.3979
ind83	North.2016-12-23	1	no	yes	-0.364763	-0.0347264	0.799076	-0.560831	North	contact	-0.37728	1.15446	0.269249	-0.04226	2.3979
ind96	North.2016-12-23	1	no	yes	-0.364763	-0.0347264	0.621982	3.23875	North	contact	-0.184785	-1.32862	0.688183	-0.04226	2.3979
ind98	North.2016-12-23	1	yes	no	-0.364763	-0.0347264	0.853459	2.28885	North	contact	-0.557188	-0.0870797	-0.568618	-0.04226	2.3979
ind79	North.2017-01-25	1	yes	no	0.483681	-0.0347264	0.94228	1.33896	North	contact	-1.02661	-2.57015	-0.987552	-0.218136	2.3979
ind83	North.2017-01-25	1	no	yes	0.483681	-0.0347264	0.797486	-0.560831	North	contact	-0.367149	1.15446	0.269249	-0.218136	2.3979
ind96	North.2017-01-25	1	yes	yes	0.483681	-0.0347264	0.583086	3.23875	North	contact	-0.174654	-1.32862	0.688183	-0.218136	2.3979
ind98	North.2017-01-25	1	yes	no	0.483681	-0.0347264	0.775016	2.28885	North	contact	-0.547057	-0.0870797	-0.568618	-0.218136	2.3979
ind79	North.2017-02-13	0	no	no	-0.647578	-0.0347264	1.28335	1.33896	North	vocal	-1.02077	-2.57015	-0.987552	0.164695	2.3979
ind83	North.2017-02-13	1	no	yes	-0.647578	-0.805988	1.00757	-0.560831	North	vocal	-0.361316	1.15446	0.269249	0.164695	2.3979
ind96	North.2017-02-13	1	no	yes	-0.647578	-0.805988	0.921537	3.23875	North	vocal	-0.16882	-1.32862	0.688183	0.164695	2.3979
ind98	North.2017-02-13	1	yes	no	-0.647578	-0.805988	1.13972	2.28885	North	vocal	-0.541223	-0.0870797	-0.568618	0.164695	2.3979
ind79	North.2017-02-25	1	yes	no	0.200866	-0.0347264	1.29187	1.33896	North	vocal	-1.01709	-2.57015	-0.987552	0.164695	2.3979
ind83	North.2017-02-25	1	no	yes	0.200866	-0.0347264	1.11822	-0.560831	North	vocal	-0.357631	1.15446	0.269249	0.164695	2.3979
ind96	North.2017-02-25	1	yes	yes	0.200866	-0.0347264	1.01179	3.23875	North	vocal	-0.165136	-1.32862	0.688183	0.164695	2.3979
ind98	North.2017-02-25	1	yes	no	0.200866	-0.0347264	1.12652	2.28885	North	vocal	-0.537539	-0.0870797	-0.568618	0.164695	2.3979
ind79	North.2017-03-02	1	yes	no	-0.0819485	-0.0347264	1.30466	1.33896	North	vocal	-1.01555	-2.57015	-0.987552	0.242416	2.3979
ind83	North.2017-03-02	1	no	yes	-0.0819485	-0.0347264	1.13826	-0.560831	North	vocal	-0.356096	1.15446	0.269249	0.242416	2.3979
ind96	North.2017-03-02	1	no	yes	-0.0819485	-0.0347264	1.04839	3.23875	North	vocal	-0.163601	-1.32862	0.688183	0.242416	2.3979
ind98	North.2017-03-02	1	yes	no	-0.0819485	-0.0347264	1.22212	2.28885	North	vocal	-0.536004	-0.0870797	-0.568618	0.242416	2.3979
ind79	North.2017-03-10	0	no	no	-0.647578	-0.805988	1.41925	1.33896	North	vocal	-1.0131	-2.57015	-0.987552	0.242416	2.3979
ind83	North.2017-03-10	0	no	yes	-0.647578	-0.805988	1.31575	-0.560831	North	vocal	-0.35364	1.15446	0.269249	0.242416	2.3979
ind96	North.2017-03-10	1	no	no	-0.647578	-1.57725	1.09218	3.23875	North	vocal	-0.161145	-1.32862	0.688183	0.242416	2.3979
ind98	North.2017-03-10	1	yes	no	-0.647578	-1.57725	1.27354	2.28885	North	vocal	-0.533548	-0.0870797	-0.568618	0.242416	2.3979
ind79	North.2017-03-26	1	yes	no	-0.647578	-0.0347264	1.52734	0.389063	North	vocal	-1.00819	-2.57015	-0.987552	0.242416	2.3979
ind83	North.2017-03-26	1	no	yes	-0.647578	-0.0347264	1.39369	-0.560831	North	vocal	-0.348728	1.15446	0.269249	0.242416	2.3979
ind96	North.2017-03-26	1	no	yes	-0.647578	-0.0347264	1.30987	3.23875	North	vocal	-0.156233	-1.32862	0.688183	0.242416	2.3979
ind98	North.2017-03-26	1	no	no	-0.647578	-0.0347264	1.36423	2.28885	North	vocal	-0.528636	-0.0870797	-0.568618	0.242416	2.3979
ind79	North.2017-05-18	1	yes	no	0.483681	-0.0347264	1.2002	0.389063	North	contact	-0.991914	-2.57015	-0.987552	-0.762611	2.3979
ind83	North.2017-05-18	1	no	yes	0.483681	-0.0347264	1.03397	-0.560831	North	contact	-0.332457	1.15446	0.269249	-0.762611	2.3979
ind96	North.2017-05-18	1	yes	yes	0.483681	-0.0347264	0.968419	3.23875	North	contact	-0.139961	-1.32862	0.688183	-0.762611	2.3979
ind98	North.2017-05-18	1	yes	no	0.483681	-0.0347264	1.04043	2.28885	North	contact	-0.512364	-0.0870797	-0.568618	-0.762611	2.3979
ind79	North.2017-08-16	1	yes	no	-0.0819485	-0.0347264	1.33376	0.389063	North	contact	-0.964283	-2.57015	-0.987552	-1.11618	2.3979
ind83	North.2017-08-16	1	no	yes	-0.0819485	-0.0347264	1.19542	-0.560831	North	contact	-0.304826	1.15446	0.269249	-1.11618	2.3979
ind96	North.2017-08-16	1	yes	yes	-0.0819485	-0.0347264	1.15009	3.23875	North	contact	-0.112331	-1.32862	0.688183	-1.11618	2.3979
ind98	North.2017-08-16	1	no	no	-0.0819485	-0.0347264	1.1016	2.28885	North	contact	-0.484734	-0.0870797	-0.568618	-1.11618	2.3979
ind79	North.2017-10-13	1	no	no	-0.647578	-0.0347264	1.49936	0.389063	North	contact	-0.946476	-2.57015	-0.987552	-1.19943	2.3979
ind83	North.2017-10-13	1	no	yes	-0.647578	-0.0347264	1.39741	-0.560831	North	contact	-0.287019	1.15446	0.269249	-1.19943	2.3979
ind96	North.2017-10-13	1	yes	yes	-0.647578	-0.0347264	1.41504	3.23875	North	contact	-0.094524	-1.32862	0.688183	-1.19943	2.3979
ind98	North.2017-10-13	1	no	no	-0.647578	-0.0347264	1.3267	2.28885	North	contact	-0.466927	-0.0870797	-0.568618	-1.19943	2.3979
ind79	North.2018-03-25	1	yes	no	0.766496	-0.0347264	0.249217	0.389063	North	vocal	-0.896434	-2.57015	-0.987552	-0.659546	2.48491
ind83	North.2018-03-25	1	no	yes	0.766496	-0.0347264	0.259892	-0.560831	North	vocal	-0.236977	1.15446	0.269249	-0.659546	2.48491
ind96	North.2018-03-25	1	yes	yes	0.766496	-0.0347264	-0.0835719	3.23875	North	vocal	-0.0444814	-0.0870797	0.688183	-0.659546	2.48491
ind98	North.2018-03-25	1	yes	no	0.766496	-0.0347264	-0.117374	2.28885	North	vocal	-0.416884	-1.32862	-0.568618	-0.659546	2.48491
ind79	North.2018-04-12	1	yes	no	0.766496	-0.0347264	0.236432	0.389063	North	contact	-0.890908	-2.57015	-0.987552	-1.00848	2.48491
ind83	North.2018-04-12	1	no	yes	0.766496	-0.0347264	0.234936	-0.560831	North	contact	-0.23145	1.15446	0.269249	-1.00848	2.48491
ind96	North.2018-04-12	1	yes	yes	0.766496	-0.0347264	-0.129779	3.23875	North	contact	-0.0389552	-0.0870797	0.688183	-1.00848	2.48491
ind98	North.2018-04-12	1	yes	no	0.766496	-0.0347264	-0.130097	2.28885	North	contact	-0.411358	-1.32862	-0.568618	-1.00848	2.48491
ind98	North.2018-04-23	0	yes	no	0.766496	-0.0347264	-0.250209	2.28885	North	vocal	-0.407981	-1.32862	-0.568618	-1.00848	2.48491
ind79	North.2018-04-23	1	yes	no	0.766496	-0.805988	0.117949	0.389063	North	vocal	-0.88753	-2.57015	-0.987552	-1.00848	2.48491
ind83	North.2018-04-23	1	no	yes	0.766496	-0.805988	0.11271	-0.560831	North	vocal	-0.228073	1.15446	0.269249	-1.00848	2.48491
ind96	North.2018-04-23	1	yes	yes	0.766496	-0.805988	-0.355252	3.23875	North	vocal	-0.0355781	-0.0870797	0.688183	-1.00848	2.48491
ind79	North.2018-05-03	0	no	no	0.483681	-0.0347264	-0.0871499	0.389063	North	vocal	-0.88446	-2.57015	-0.987552	-1.03889	2.48491
ind83	North.2018-05-03	1	no	yes	0.483681	-0.805988	-0.226961	-0.560831	North	vocal	-0.225003	1.15446	0.269249	-1.03889	2.48491
ind96	North.2018-05-03	1	yes	yes	0.483681	-0.805988	-0.572693	3.23875	North	vocal	-0.032508	-0.0870797	0.688183	-1.03889	2.48491
ind98	North.2018-05-03	1	yes	no	0.483681	-0.805988	-0.569306	2.28885	North	vocal	-0.404911	-1.32862	-0.568618	-1.03889	2.48491
ind79	North.2018-05-08	1	no	no	-0.647578	-0.0347264	0.308295	0.389063	North	contact	-0.882925	-2.57015	-0.987552	-1.03889	2.48491
ind83	North.2018-05-08	1	no	yes	-0.647578	-0.0347264	0.290793	-0.560831	North	contact	-0.223468	1.15446	0.269249	-1.03889	2.48491
ind96	North.2018-05-08	1	no	yes	-0.647578	-0.0347264	-0.160901	3.23875	North	contact	-0.030973	-0.0870797	0.688183	-1.03889	2.48491
ind98	North.2018-05-08	1	yes	no	-0.647578	-0.0347264	-0.0237987	2.28885	North	contact	-0.403376	-1.32862	-0.568618	-1.03889	2.48491
ind83	North.2018-08-17	0	no	yes	0.200866	-0.805988	0.128746	-0.560831	North	contact	-0.19246	1.15446	0.269249	-1.27556	2.48491
ind98	North.2018-08-17	0	yes	no	0.200866	-0.805988	-0.138237	2.28885	North	contact	-0.372368	-1.32862	-0.568618	-1.27556	2.48491
ind79	North.2018-08-17	1	no	no	0.200866	-1.57725	-0.00835398	0.389063	North	contact	-0.851917	-2.57015	-0.987552	-1.27556	2.48491
ind96	North.2018-08-17	1	yes	no	0.200866	-1.57725	-0.482984	3.23875	North	contact	3.5004e-05	-0.0870797	0.688183	-1.27556	2.48491
ind79	North.2018-09-09	0	yes	no	-0.0819485	-0.0347264	0.0494509	0.389063	North	vocal	-0.844856	-2.57015	-0.987552	-0.597167	2.48491
ind83	North.2018-09-09	1	no	yes	-0.0819485	-0.805988	-0.0693683	-0.560831	North	vocal	-0.185399	1.15446	0.269249	-0.597167	2.48491
ind96	North.2018-09-09	1	yes	yes	-0.0819485	-0.805988	-0.396311	3.23875	North	vocal	0.00709623	-0.0870797	0.688183	-0.597167	2.48491
ind98	North.2018-09-09	1	yes	no	-0.0819485	-0.805988	-0.381289	2.28885	North	vocal	-0.365307	-1.32862	-0.568618	-0.597167	2.48491
ind79	North.2018-09-10	0	yes	no	-0.647578	-0.0347264	0.152346	0.389063	North	vocal	-0.844549	-2.57015	-0.987552	-0.597167	2.48491
ind83	North.2018-09-10	1	no	yes	-0.647578	-0.805988	0.000154266	-0.560831	North	vocal	-0.185092	1.15446	0.269249	-0.597167	2.48491
ind96	North.2018-09-10	1	no	yes	-0.647578	-0.805988	-0.408228	3.23875	North	vocal	0.00740324	-0.0870797	0.688183	-0.597167	2.48491
ind98	North.2018-09-10	1	no	no	-0.647578	-0.805988	-0.0923445	2.28885	North	vocal	-0.365	-1.32862	-0.568618	-0.597167	2.48491
ind79	North.2018-10-28	1	no	no	-0.364763	-0.0347264	0.0437043	1.33896	North	contact	-0.829813	-2.57015	-0.987552	-0.816505	2.48491
ind83	North.2018-10-28	1	no	yes	-0.364763	-0.0347264	0.210801	-0.560831	North	contact	-0.170355	1.15446	0.269249	-0.816505	2.48491
ind96	North.2018-10-28	1	no	yes	-0.364763	-0.0347264	-0.228986	3.23875	North	contact	0.0221397	-0.0870797	0.688183	-0.816505	2.48491
ind98	North.2018-10-28	1	yes	no	-0.364763	-0.0347264	-0.00502624	2.28885	North	contact	-0.350263	-1.32862	-0.568618	-0.816505	2.48491
ind79	North.2018-10-28	1	no	no	-0.364763	-0.0347264	0.0437043	1.33896	North	contact	-0.829813	-2.57015	-0.987552	-0.816505	2.48491
ind83	North.2018-10-28	1	no	yes	-0.364763	-0.0347264	0.210801	-0.560831	North	contact	-0.170355	1.15446	0.269249	-0.816505	2.48491
ind96	North.2018-10-28	1	no	yes	-0.364763	-0.0347264	-0.228986	3.23875	North	contact	0.0221397	-0.0870797	0.688183	-0.816505	2.48491
ind98	North.2018-10-28	1	yes	no	-0.364763	-0.0347264	-0.00502624	2.28885	North	contact	-0.350263	-1.32862	-0.568618	-0.816505	2.48491
ind79	North.2018-10-31	1	no	no	-0.647578	-0.0347264	0.134821	1.33896	North	contact	-0.828892	-2.57015	-0.987552	-0.816505	2.48491
ind83	North.2018-10-31	1	no	yes	-0.647578	-0.0347264	0.26155	-0.560831	North	contact	-0.169434	1.15446	0.269249	-0.816505	2.48491
ind96	North.2018-10-31	1	no	yes	-0.647578	-0.0347264	-0.192434	3.23875	North	contact	0.0230607	-0.0870797	0.688183	-0.816505	2.48491
ind98	North.2018-10-31	1	yes	no	-0.647578	-0.0347264	0.00572392	2.28885	North	contact	-0.349342	-1.32862	-0.568618	-0.816505	2.48491
ind96	North.2018-12-07	0	yes	yes	-0.0819485	-0.0347264	-0.442118	3.23875	North	vocal	0.0344201	-0.0870797	0.688183	-0.604614	2.48491
ind79	North.2018-12-07	1	no	no	-0.0819485	-0.805988	-0.123901	1.33896	North	vocal	-0.817532	-2.57015	-0.987552	-0.604614	2.48491
ind83	North.2018-12-07	1	no	yes	-0.0819485	-0.805988	0.0487991	-0.560831	North	vocal	-0.158075	1.15446	0.269249	-0.604614	2.48491
ind98	North.2018-12-07	1	no	no	-0.0819485	-0.805988	-0.366898	2.28885	North	vocal	-0.337983	-1.32862	-0.568618	-0.604614	2.48491
ind79	North.2019-01-24	1	no	no	-1.49602	-0.0347264	0.19363	1.33896	North	contact	-0.802796	-2.57015	-0.987552	-0.571741	2.48491
ind83	North.2019-01-24	1	no	yes	-1.49602	-0.0347264	0.0844699	-0.560831	North	contact	-0.143339	1.15446	0.269249	-0.571741	2.48491
ind96	North.2019-01-24	1	no	yes	-1.49602	-0.0347264	-0.0589305	3.23875	North	contact	0.0491566	-0.0870797	0.688183	-0.571741	2.48491
ind98	North.2019-01-24	1	no	no	-1.49602	-0.0347264	0.157652	2.28885	North	contact	-0.323246	-1.32862	-0.568618	-0.571741	2.48491
ind94	South.1999-02-28	1	no	no	-1.21321	-0.805988	-0.738369	-0.560831	South	vocal	2.06222	-2.57015	-0.568618	-0.127712	3.13549
ind88	South.1999-02-28	1	no	yes	-1.21321	-0.805988	-0.799429	-0.560831	South	vocal	0.0436304	0.533688	1.10712	-0.127712	3.13549
ind111	South.1999-02-28	1	no	yes	-1.21321	-0.805988	-0.617309	-0.560831	South	vocal	1.50131	1.15446	0.688183	-0.127712	3.13549
ind88	South.1999-12-19	0	no	no	-0.364763	-2.34851	-2.34353	-0.560831	South	vocal	0.133891	0.533688	1.10712	0.117835	3.09104
ind111	South.1999-12-19	0	no	no	-0.364763	-2.34851	-2.65994	-0.560831	South	vocal	1.59157	1.15446	1.52605	0.117835	3.09104
ind88	South.2000-03-19	0	no	yes	1.61494	-1.57725	-1.9215	-0.560831	South	contact	0.161829	0.622369	1.10712	-0.112415	3.09104
ind111	South.2000-03-19	1	no	yes	1.61494	-2.34851	-2.48964	-0.560831	South	contact	1.61951	1.15446	1.94498	-0.112415	3.09104
ind88	South.2000-05-19	1	no	yes	1.04931	-1.57725	-0.641278	-0.560831	South	vocal	0.180557	0.622369	1.10712	-1.06083	3.09104
ind111	South.2000-05-19	1	no	yes	1.04931	-1.57725	-0.514722	-0.560831	South	vocal	1.63824	1.15446	1.94498	-1.06083	3.09104
ind88	South.2000-06-14	0	no	no	-0.647578	-2.34851	-0.926838	-0.560831	South	contact	0.188539	0.622369	1.10712	-0.661259	3.09104
ind111	South.2000-06-14	0	no	yes	-0.647578	-2.34851	-0.715235	-0.560831	South	contact	1.64622	1.15446	1.94498	-0.661259	3.09104
ind88	South.2000-06-29	0	no	yes	1.04931	-1.57725	-1.01118	-0.560831	South	vocal	0.193144	0.622369	1.10712	-0.661259	3.09104
ind111	South.2000-06-29	1	no	yes	1.04931	-2.34851	-0.939399	-0.560831	South	vocal	1.65083	1.15446	1.94498	-0.661259	3.09104
ind88	South.2000-07-29	0	no	yes	0.483681	-1.57725	-1.11081	-0.560831	South	vocal	0.202354	0.622369	1.10712	-0.288239	3.09104
ind111	South.2000-07-29	1	no	yes	0.483681	-2.34851	-1.01435	-0.560831	South	vocal	1.66004	1.15446	1.94498	-0.288239	3.09104
ind88	South.2000-09-25	0	no	yes	-1.21321	-1.57725	0.248481	-0.560831	South	vocal	0.220161	0.622369	1.10712	-0.622899	3.09104
ind111	South.2000-09-25	1	no	no	-1.21321	-2.34851	0.511774	-0.560831	South	vocal	1.67784	1.15446	1.52605	-0.622899	3.09104
ind88	South.2000-11-06	1	no	yes	0.483681	-1.57725	-2.16342	-0.560831	South	vocal	0.233055	0.68888	1.10712	2.15879	3.04452
ind111	South.2000-11-06	1	no	yes	0.483681	-1.57725	-1.55208	-0.560831	South	vocal	1.69074	1.15446	1.52605	2.15879	3.04452
ind88	South.2000-12-02	0	no	yes	-0.930393	-1.57725	-0.644129	-0.560831	South	vocal	0.241038	0.68888	1.10712	3.33378	3.04452
ind111	South.2000-12-02	1	no	no	-0.930393	-2.34851	-1.56938	-0.560831	South	vocal	1.69872	1.15446	1.52605	3.33378	3.04452
ind88	South.2000-12-09	1	no	yes	1.04931	-1.57725	-1.69402	-0.560831	South	vocal	0.243187	0.68888	1.10712	3.33378	3.04452
ind111	South.2000-12-09	1	no	yes	1.04931	-1.57725	-1.16765	-0.560831	South	vocal	1.70087	1.15446	1.52605	3.33378	3.04452
ind88	South.2000-12-20	1	no	yes	3.59464	-1.57725	-2.20895	-0.560831	South	contact	0.246564	0.68888	1.10712	3.33378	3.04452
ind111	South.2000-12-20	1	no	yes	3.59464	-1.57725	-1.77468	-0.560831	South	contact	1.70425	1.15446	1.52605	3.33378	3.04452
ind88	South.2000-12-21	0	no	yes	-1.21321	-1.57725	-0.101068	-0.560831	South	vocal	0.246871	0.68888	1.10712	3.33378	3.04452
ind111	South.2000-12-21	1	no	no	-1.21321	-2.34851	-0.705093	-0.560831	South	vocal	1.70455	1.15446	1.52605	3.33378	3.04452
ind88	South.2000-12-22	1	no	yes	-0.364763	-1.57725	-1.52272	-0.560831	South	vocal	0.247178	0.68888	1.10712	3.33378	3.04452
ind111	South.2000-12-22	1	no	yes	-0.364763	-1.57725	-1.21091	-0.560831	South	vocal	1.70486	1.15446	1.52605	3.33378	3.04452
ind88	South.2000-12-27	0	no	yes	-0.0819485	-1.57725	-2.17421	-0.560831	South	vocal	0.248713	0.68888	1.10712	3.33378	3.04452
ind111	South.2000-12-27	1	no	no	-0.0819485	-2.34851	-2.57232	-0.560831	South	vocal	1.7064	1.15446	1.52605	3.33378	3.04452
ind88	South.2001-01-24	1	no	yes	1.89776	-1.57725	-1.83315	-0.560831	South	vocal	0.257309	0.68888	1.10712	5.38606	3.04452
ind111	South.2001-01-24	1	no	yes	1.89776	-1.57725	-1.35936	-0.560831	South	vocal	1.71499	1.15446	1.52605	5.38606	3.04452
ind88	South.2001-02-04	1	no	yes	2.18057	-1.57725	-1.48396	-0.560831	South	vocal	0.260686	0.68888	1.10712	3.42568	3.04452
ind111	South.2001-02-04	1	no	yes	2.18057	-1.57725	-1.08218	-0.560831	South	vocal	1.71837	1.15446	1.52605	3.42568	3.04452
ind88	South.2001-02-17	1	no	yes	3.02902	-1.57725	-1.21101	-0.560831	South	vocal	0.264677	0.68888	1.10712	3.42568	3.04452
ind111	South.2001-02-17	1	no	yes	3.02902	-1.57725	-0.823947	-0.560831	South	vocal	1.72236	1.15446	1.52605	3.42568	3.04452
ind88	South.2001-04-18	1	no	yes	0.483681	-1.57725	-0.213569	-0.560831	South	vocal	0.283098	0.68888	1.10712	-0.260075	3.04452
ind111	South.2001-04-18	1	no	yes	0.483681	-1.57725	0.317233	-0.560831	South	vocal	1.74078	1.15446	1.52605	-0.260075	3.04452
ind88	South.2001-04-22	1	no	yes	0.200866	-1.57725	0.0722483	-0.560831	South	contact	0.284326	0.68888	1.10712	-0.260075	3.04452
ind111	South.2001-04-22	1	no	yes	0.200866	-1.57725	0.85844	-0.560831	South	contact	1.74201	1.15446	1.52605	-0.260075	3.04452
ind88	South.2001-04-25	1	no	yes	-0.647578	-1.57725	0.522958	-0.560831	South	contact	0.285247	0.68888	1.10712	-0.260075	3.04452
ind111	South.2001-04-25	1	no	yes	-0.647578	-1.57725	1.29545	-0.560831	South	contact	1.74293	1.15446	1.52605	-0.260075	3.04452
ind88	South.2001-05-17	0	no	yes	-0.364763	-1.57725	-0.0913546	-0.560831	South	vocal	0.292001	0.68888	1.10712	-0.164912	3.04452
ind111	South.2001-05-17	1	no	yes	-0.364763	-2.34851	-0.206492	-0.560831	South	vocal	1.74968	1.15446	1.52605	-0.164912	3.04452
ind88	South.2001-05-22	1	no	yes	2.7462	-1.57725	-0.722222	-0.560831	South	vocal	0.293536	0.68888	1.10712	-0.164912	3.04452
ind111	South.2001-05-22	1	no	yes	2.7462	-1.57725	-0.413783	-0.560831	South	vocal	1.75122	1.15446	1.52605	-0.164912	3.04452
ind88	South.2001-05-23	0	no	yes	-1.21321	-1.57725	0.446006	-0.560831	South	contact	0.293843	0.68888	1.10712	-0.164912	3.04452
ind111	South.2001-05-23	1	no	no	-1.21321	-2.34851	0.182611	-0.560831	South	contact	1.75153	1.15446	1.52605	-0.164912	3.04452
ind88	South.2001-10-02	0	no	yes	1.89776	-0.0347264	-0.254088	-0.560831	South	vocal	0.334369	0.68888	1.52605	-0.199227	3.09104
ind104	South.2001-10-02	1	yes	no	1.89776	-0.805988	0.0239807	1.33896	South	vocal	-1.01126	0.223304	-0.568618	-0.199227	3.09104
ind111	South.2001-10-02	1	no	yes	1.89776	-0.805988	0.170115	-0.560831	South	vocal	1.79205	1.15446	1.10712	-0.199227	3.09104
ind80	South.2001-10-02	1	no	no	1.89776	-0.805988	0.0760898	-0.560831	South	vocal	-1.01126	-0.242272	-0.987552	-0.199227	3.09104
ind80	South.2001-10-23	1	no	no	2.7462	-0.0347264	0.620058	-0.560831	South	vocal	-1.00481	-0.242272	-0.987552	-0.199227	3.09104
ind88	South.2001-10-23	1	no	yes	2.7462	-0.0347264	0.22285	-0.560831	South	vocal	0.340816	0.68888	1.52605	-0.199227	3.09104
ind104	South.2001-10-23	1	yes	no	2.7462	-0.0347264	0.462649	1.33896	South	vocal	-1.00481	0.223304	-0.568618	-0.199227	3.09104
ind111	South.2001-10-23	1	no	yes	2.7462	-0.0347264	0.710748	-0.560831	South	vocal	1.7985	1.15446	1.10712	-0.199227	3.09104
ind80	South.2001-11-24	1	no	no	1.04931	-0.0347264	1.27269	-0.560831	South	vocal	-0.994984	-0.242272	-0.987552	0.00860279	3.09104
ind88	South.2001-11-24	1	no	yes	1.04931	-0.0347264	0.767148	-0.560831	South	vocal	0.35064	0.68888	1.52605	0.00860279	3.09104
ind104	South.2001-11-24	1	yes	no	1.04931	-0.0347264	1.05745	1.33896	South	vocal	-0.994984	0.223304	-0.568618	0.00860279	3.09104
ind111	South.2001-11-24	1	no	yes	1.04931	-0.0347264	1.35738	-0.560831	South	vocal	1.80832	1.15446	1.10712	0.00860279	3.09104
ind80	South.2002-01-12	0	no	no	-0.647578	-0.0347264	2.17048	-0.560831	South	contact	-0.97994	-0.0870797	-0.987552	0.75393	3.04452
ind88	South.2002-01-12	1	no	yes	-0.647578	-0.805988	1.07266	-0.560831	South	contact	0.365684	0.740611	1.10712	0.75393	3.04452
ind104	South.2002-01-12	1	yes	no	-0.647578	-0.805988	1.55445	2.28885	South	contact	-0.97994	0.326766	-0.568618	0.75393	3.04452
ind111	South.2002-01-12	1	no	yes	-0.647578	-0.805988	1.69287	-0.560831	South	contact	1.82337	1.15446	1.52605	0.75393	3.04452
ind80	South.2002-04-05	1	no	no	2.46339	-0.0347264	-0.00473638	-0.560831	South	vocal	-0.954459	-0.242272	-0.987552	-1.08624	3.04452
ind88	South.2002-04-05	1	no	yes	2.46339	-0.0347264	-0.279523	-0.560831	South	vocal	0.391166	0.68888	1.10712	-1.08624	3.04452
ind104	South.2002-04-05	1	yes	no	2.46339	-0.0347264	-0.238949	2.28885	South	vocal	-0.954459	0.223304	-0.568618	-1.08624	3.04452
ind111	South.2002-04-05	1	no	yes	2.46339	-0.0347264	0.0865243	-0.560831	South	vocal	1.84885	1.15446	1.52605	-1.08624	3.04452
ind88	South.2002-04-10	0	no	yes	-0.930393	-0.0347264	0.500115	-0.560831	South	contact	0.392701	0.68888	1.10712	-1.08624	3.04452
ind80	South.2002-04-10	1	no	no	-0.930393	-0.805988	1.04425	-0.560831	South	contact	-0.952924	-0.242272	-0.987552	-1.08624	3.04452
ind104	South.2002-04-10	1	yes	no	-0.930393	-0.805988	0.533094	2.28885	South	contact	-0.952924	0.223304	-0.568618	-1.08624	3.04452
ind111	South.2002-04-10	1	no	no	-0.930393	-0.805988	1.15248	-0.560831	South	contact	1.85038	1.15446	1.52605	-1.08624	3.04452
ind80	South.2002-05-16	1	no	no	2.46339	-0.0347264	0.0213704	-0.560831	South	vocal	-0.941871	-0.242272	-0.987552	-1.14006	3.04452
ind88	South.2002-05-16	1	no	yes	2.46339	-0.0347264	-0.234958	-0.560831	South	vocal	0.403753	0.68888	1.10712	-1.14006	3.04452
ind104	South.2002-05-16	1	yes	no	2.46339	-0.0347264	-0.188689	2.28885	South	vocal	-0.941871	0.223304	-0.568618	-1.14006	3.04452
ind111	South.2002-05-16	1	no	yes	2.46339	-0.0347264	0.04957	-0.560831	South	vocal	1.86144	1.15446	1.52605	-1.14006	3.04452
ind104	South.2002-05-23	0	no	no	1.04931	-0.0347264	0.347374	2.28885	South	vocal	-0.939722	0.223304	-0.568618	-1.14006	3.04452
ind80	South.2002-05-23	1	no	no	1.04931	-0.805988	0.560548	-0.560831	South	vocal	-0.939722	-0.242272	-0.987552	-1.14006	3.04452
ind88	South.2002-05-23	1	no	yes	1.04931	-0.805988	0.317223	-0.560831	South	vocal	0.405902	0.68888	1.10712	-1.14006	3.04452
ind111	South.2002-05-23	1	no	yes	1.04931	-0.805988	0.583769	-0.560831	South	vocal	1.86358	1.15446	1.52605	-1.14006	3.04452
ind80	South.2002-06-06	1	no	no	-0.0819485	-0.0347264	1.19622	-0.560831	South	contact	-0.935424	-0.242272	-0.987552	-1.05333	3.04452
ind88	South.2002-06-06	1	no	yes	-0.0819485	-0.0347264	0.68931	-0.560831	South	contact	0.4102	0.68888	1.52605	-1.05333	3.04452
ind104	South.2002-06-06	1	no	no	-0.0819485	-0.0347264	0.556633	2.28885	South	contact	-0.935424	0.223304	-0.568618	-1.05333	3.04452
ind111	South.2002-06-06	1	no	yes	-0.0819485	-0.0347264	1.13018	-0.560831	South	contact	1.86788	1.15446	1.52605	-1.05333	3.04452
ind80	South.2002-09-08	1	no	no	1.61494	-0.0347264	0.553981	-0.560831	South	contact	-0.906565	-0.242272	-0.987552	-0.457633	3.04452
ind88	South.2002-09-08	1	no	yes	1.61494	-0.0347264	0.290202	-0.560831	South	contact	0.439059	0.68888	1.10712	-0.457633	3.04452
ind104	South.2002-09-08	1	yes	no	1.61494	-0.0347264	0.320676	2.28885	South	contact	-0.906565	0.223304	-0.149684	-0.457633	3.04452
ind111	South.2002-09-08	1	no	yes	1.61494	-0.0347264	0.504278	-0.560831	South	contact	1.89674	1.15446	1.52605	-0.457633	3.04452
ind80	South.2002-12-26	1	no	no	2.18057	-0.0347264	-0.254098	-0.560831	South	vocal	-0.873101	-0.0870797	-0.987552	0.833287	2.89037
ind88	South.2002-12-26	1	no	yes	2.18057	-0.0347264	-0.543685	-0.560831	South	vocal	0.472523	0.326766	1.10712	0.833287	2.89037
ind104	South.2002-12-26	1	yes	no	2.18057	-0.0347264	-0.252434	2.28885	South	vocal	-0.873101	1.15446	-0.149684	0.833287	2.89037
ind111	South.2002-12-26	1	no	yes	2.18057	-0.0347264	-0.358128	-0.560831	South	vocal	1.93021	0.740611	1.52605	0.833287	2.89037
ind88	South.2003-12-19	0	no	yes	2.18057	0.736535	-0.473772	-0.560831	South	vocal	0.582433	0.409535	1.10712	2.33831	2.94444
ind80	South.2003-12-19	1	no	no	2.18057	-0.0347264	0.0746916	-0.560831	South	vocal	-0.763191	-0.335387	-0.987552	2.33831	2.94444
ind85	South.2003-12-19	1	no	no	2.18057	-0.0347264	-0.107343	-0.560831	South	vocal	-0.987309	0.0370739	-0.987552	2.33831	2.94444
ind104	South.2003-12-19	1	yes	yes	2.18057	-0.0347264	0.276953	2.28885	South	vocal	-0.763191	1.15446	0.269249	2.33831	2.94444
ind111	South.2003-12-19	1	no	no	2.18057	-0.0347264	-0.907295	-0.560831	South	vocal	2.04012	0.781996	2.36392	2.33831	2.94444
ind80	South.2004-01-15	1	no	no	-0.0819485	0.736535	1.84563	-0.560831	South	vocal	-0.754902	-0.335387	-0.987552	3.32673	2.94444
ind85	South.2004-01-15	1	no	no	-0.0819485	0.736535	1.41297	-0.560831	South	vocal	-0.979019	0.409535	-0.987552	3.32673	2.94444
ind88	South.2004-01-15	1	no	yes	-0.0819485	0.736535	1.00796	-0.560831	South	vocal	0.590722	0.0370739	1.10712	3.32673	2.94444
ind104	South.2004-01-15	1	yes	no	-0.0819485	0.736535	1.90043	2.28885	South	vocal	-0.754902	1.15446	0.269249	3.32673	2.94444
ind111	South.2004-01-15	1	no	yes	-0.0819485	0.736535	0.486211	-0.560831	South	vocal	2.0484	0.781996	2.36392	3.32673	2.94444
ind85	South.2004-03-03	0	no	no	-1.21321	-0.0347264	1.59403	-0.560831	South	vocal	-0.964283	0.740611	-0.987552	0.319526	2.94444
ind104	South.2004-03-03	0	no	no	-1.21321	-0.0347264	1.92271	2.28885	South	vocal	-0.740166	1.15446	0.269249	0.319526	2.94444
ind80	South.2004-03-03	1	no	no	-1.21321	-0.805988	1.28138	-0.560831	South	vocal	-0.740166	-0.500925	-0.987552	0.319526	2.94444
ind88	South.2004-03-03	1	no	yes	-1.21321	-0.805988	1.49809	-0.560831	South	vocal	0.605458	-0.0870797	1.10712	0.319526	2.94444
ind111	South.2004-03-03	1	no	yes	-1.21321	-0.805988	0.86382	-0.560831	South	vocal	2.06314	0.326766	2.36392	0.319526	2.94444
ind80	South.2004-05-04	1	no	no	-0.647578	0.736535	1.72669	-0.560831	South	contact	-0.721131	-0.500925	-0.987552	-0.327177	2.89037
ind85	South.2004-05-04	1	no	no	-0.647578	0.736535	1.53306	-0.560831	South	contact	-0.945248	0.740611	-0.987552	-0.327177	2.89037
ind88	South.2004-05-04	1	no	yes	-0.647578	0.736535	1.22811	-0.560831	South	contact	0.624493	-0.0870797	0.269249	-0.327177	2.89037
ind104	South.2004-05-04	1	no	no	-0.647578	0.736535	1.79808	2.28885	South	contact	-0.721131	1.15446	0.269249	-0.327177	2.89037
ind111	South.2004-05-04	1	no	yes	-0.647578	0.736535	0.611856	-0.560831	South	contact	2.08218	0.326766	1.10712	-0.327177	2.89037
ind85	South.2004-07-29	0	no	no	-0.364763	-0.805988	0.995922	-0.560831	South	contact	-0.918845	0.740611	-0.987552	-0.248902	2.94444
ind104	South.2004-07-29	0	no	yes	-0.364763	-0.805988	1.59881	2.28885	South	contact	-0.694728	1.15446	0.688183	-0.248902	2.94444
ind111	South.2004-07-29	0	no	yes	-0.364763	-0.805988	0.118334	-0.560831	South	contact	2.10858	0.326766	1.10712	-0.248902	2.94444
ind80	South.2004-07-29	1	no	no	-0.364763	-1.57725	0.987507	-0.560831	South	contact	-0.694728	-0.500925	-0.987552	-0.248902	2.94444
ind88	South.2004-07-29	1	no	no	-0.364763	-1.57725	0.209446	-0.560831	South	contact	0.650896	-0.0870797	0.269249	-0.248902	2.94444
ind106	South.2004-07-29	0	no	no	-0.364763	-0.805988	0.437251	-0.560831	South	contact	-1.03121	-2.15631	-0.987552	-0.248902	2.94444
ind85	South.2004-11-29	1	no	no	0.200866	0.736535	0.428885	-0.560831	South	vocal	-0.881083	0.68888	-0.987552	-0.771178	2.89037
ind88	South.2004-11-29	1	no	yes	0.200866	0.736535	0.04853	-0.560831	South	vocal	0.688658	-0.242272	-0.149684	-0.771178	2.89037
ind104	South.2004-11-29	1	yes	no	0.200866	0.736535	0.606118	1.33896	South	vocal	-0.656966	1.15446	0.688183	-0.771178	2.89037
ind111	South.2004-11-29	1	no	yes	0.200866	0.736535	-0.133181	-0.560831	South	vocal	2.14634	0.223304	1.10712	-0.771178	2.89037
ind106	South.2004-11-29	1	no	no	0.200866	0.736535	0.138072	-0.560831	South	vocal	-0.993449	-2.10458	-0.987552	-0.771178	2.89037
ind88	South.2004-12-10	0	no	no	-0.930393	-0.805988	0.625019	-0.560831	South	vocal	0.692035	-0.242272	-0.149684	-0.141841	2.89037
ind111	South.2004-12-10	0	no	no	-0.930393	-0.805988	0.0766567	-0.560831	South	vocal	2.14972	0.223304	1.10712	-0.141841	2.89037
ind85	South.2004-12-10	1	no	no	-0.930393	-1.57725	1.35689	-0.560831	South	vocal	-0.877706	0.68888	-0.987552	-0.141841	2.89037
ind104	South.2004-12-10	1	no	no	-0.930393	-1.57725	1.09986	1.33896	South	vocal	-0.653589	1.15446	0.688183	-0.141841	2.89037
ind106	South.2004-12-10	0	no	no	-0.930393	-0.805988	0.49282	-0.560831	South	vocal	-0.990072	-2.10458	-0.987552	-0.141841	2.89037
ind85	South.2005-01-11	1	no	no	-0.647578	0.736535	-0.196278	-0.560831	South	vocal	-0.867882	0.68888	-0.987552	2.38336	2.89037
ind88	South.2005-01-11	1	no	yes	-0.647578	0.736535	-0.423876	-0.560831	South	vocal	0.701859	-0.242272	-0.149684	2.38336	2.89037
ind104	South.2005-01-11	1	yes	yes	-0.647578	0.736535	0.0458622	1.33896	South	vocal	-0.643765	1.15446	0.688183	2.38336	2.89037
ind111	South.2005-01-11	1	no	yes	-0.647578	0.736535	-0.476529	-0.560831	South	vocal	2.15954	0.223304	1.10712	2.38336	2.89037
ind106	South.2005-01-11	1	no	no	-0.647578	0.736535	-0.0891381	-0.560831	South	vocal	-0.980247	-2.10458	-0.987552	2.38336	2.89037
ind85	South.2005-02-01	1	no	no	1.89776	0.736535	-0.938422	-0.560831	South	vocal	-0.861435	0.68888	-0.987552	-0.411066	2.83321
ind88	South.2005-02-01	1	no	yes	1.89776	0.736535	-1.16821	-0.560831	South	vocal	0.708307	-0.242272	-0.149684	-0.411066	2.83321
ind104	South.2005-02-01	1	yes	yes	1.89776	0.736535	-0.678787	1.33896	South	vocal	-0.637317	1.15446	0.688183	-0.411066	2.83321
ind111	South.2005-02-01	1	no	yes	1.89776	0.736535	-1.40894	-0.560831	South	vocal	2.16599	0.223304	1.10712	-0.411066	2.83321
ind106	South.2005-02-01	1	no	no	1.89776	0.736535	-1.16096	-0.560831	South	vocal	-0.9738	-2.10458	-0.987552	-0.411066	2.83321
ind85	South.2005-02-05	1	no	no	1.04931	0.736535	-0.916886	-0.560831	South	contact	-0.860207	0.68888	-0.987552	-0.411066	2.83321
ind88	South.2005-02-05	1	no	yes	1.04931	0.736535	-1.24907	-0.560831	South	contact	0.709535	-0.242272	-0.149684	-0.411066	2.83321
[truncated: 379 more rows]
