# Supplementary material for: Group-level cooperation in chimpanzees is shaped by strong social ties
Source: Nat Commun. 2021 Jan 22;12:539. doi: 10.1038/s41467-020-20709-9 (PMC7822919; doi:10.1038/s41467-020-20709-9)
Supplement: Supplementary file 6 — Source Data [file 41467_2020_20709_MOESM6_ESM.xlsx]

## Sheet: Figure 1a
Female participation GLMM - The effect of the number of other female participants on participation likelihood
Females present	Participation likelihood	Sample size
0.642857	0.103448	696
1.92857	0.39403	335
3.21429	0.291572	439
4.5	0.516209	802
5.78571	0.56	350
7.07143	0.566372	226
8.35714	0.742366	524
9.64286	0.88	150
10.9286	0.774193	93
12.2143	0.776119	67
13.5	0.805556	72
14.7857	0.695652	23
16.0714	0	3
17.3571	0.947368	19
Predicted model values - model line
Number females present	Fitted value
0	0.116559
0.181818	0.123508
0.363636	0.13081
0.545454	0.138475
0.727273	0.146514
0.909091	0.154935
1.09091	0.163748
1.27273	0.172959
1.45455	0.182576
1.63636	0.192602
1.81818	0.203042
2	0.213899
2.18182	0.225172
2.36364	0.23686
2.54545	0.248959
2.72727	0.261465
2.90909	0.27437
3.09091	0.287664
3.27273	0.301334
3.45455	0.315366
3.63636	0.329744
3.81818	0.344446
4	0.359453
4.18182	0.37474
4.36364	0.390281
4.54545	0.406048
4.72727	0.422011
4.90909	0.438139
5.09091	0.454399
5.27273	0.470756
5.45455	0.487177
5.63636	0.503625
5.81818	0.520065
6	0.536462
6.18182	0.55278
6.36364	0.568986
6.54545	0.585045
6.72727	0.600926
6.90909	0.616597
7.09091	0.632029
7.27273	0.647196
7.45455	0.662072
7.63636	0.676633
7.81818	0.690861
8	0.704736
8.18182	0.718241
8.36364	0.731365
8.54545	0.744095
8.72727	0.756423
8.90909	0.768342
9.09091	0.779847
9.27273	0.790937
9.45455	0.801609
9.63636	0.811867
9.81818	0.821712
10	0.831149
10.1818	0.840184
10.3636	0.848824
10.5455	0.857075
10.7273	0.864948
10.9091	0.872452
11.0909	0.879597
11.2727	0.886394
11.4545	0.892854
11.6364	0.898988
11.8182	0.904809
12	0.910327
12.1818	0.915556
12.3636	0.920507
12.5455	0.92519
12.7273	0.929619
12.9091	0.933805
13.0909	0.937758
13.2727	0.94149
13.4545	0.945012
13.6364	0.948333
13.8182	0.951463
14	0.954414
14.1818	0.957192
14.3636	0.959809
14.5455	0.962272
14.7273	0.96459
14.9091	0.96677
15.0909	0.96882
15.2727	0.970748
15.4545	0.97256
15.6364	0.974262
15.8182	0.975862
16	0.977364
16.1818	0.978775
16.3636	0.9801
16.5455	0.981344
16.7273	0.982511
16.9091	0.983607
17.0909	0.984635
17.2727	0.985599
17.4545	0.986504
17.6364	0.987352
17.8182	0.988148
18	0.988895

## Sheet: Figure 1b
Female participation GLMM - The effect of the number of male participants on participation likelihood
Males present	Participation likelihood	Sample size
0.18421	0.450704	142
0.921053	0.38676	287
2.02632	0.416434	718
3.13158	0.472879	719
3.86842	0.4375	688
4.97368	0.550093	1078
6.07895	0.548611	144
6.81579	0.869565	23
Predicted model values - model line
Number males present	Fitted value
0	0.341849
0.0707071	0.343945
0.141414	0.346047
0.212121	0.348155
0.282828	0.350269
0.353535	0.352389
0.424242	0.354515
0.494949	0.356646
0.565657	0.358784
0.636364	0.360927
0.707071	0.363075
0.777778	0.365229
0.848485	0.367388
0.919192	0.369553
0.989899	0.371723
1.06061	0.373898
1.13131	0.376078
1.20202	0.378263
1.27273	0.380454
1.34343	0.382649
1.41414	0.384849
1.48485	0.387053
1.55556	0.389262
1.62626	0.391476
1.69697	0.393694
1.76768	0.395917
1.83838	0.398144
1.90909	0.400375
1.9798	0.40261
2.05051	0.40485
2.12121	0.407093
2.19192	0.40934
2.26263	0.411591
2.33333	0.413846
2.40404	0.416104
2.47475	0.418366
2.54545	0.420632
2.61616	0.4229
2.68687	0.425172
2.75758	0.427447
2.82828	0.429725
2.89899	0.432007
2.9697	0.434291
3.0404	0.436577
3.11111	0.438867
3.18182	0.441159
3.25253	0.443454
3.32323	0.445751
3.39394	0.44805
3.46465	0.450352
3.53535	0.452655
3.60606	0.454961
3.67677	0.457269
3.74747	0.459578
3.81818	0.461889
3.88889	0.464202
3.9596	0.466517
4.0303	0.468832
4.10101	0.47115
4.17172	0.473468
4.24242	0.475788
4.31313	0.478108
4.38384	0.48043
4.45455	0.482752
4.52525	0.485076
4.59596	0.487399
4.66667	0.489724
4.73737	0.492048
4.80808	0.494374
4.87879	0.496699
4.94949	0.499025
5.0202	0.50135
5.09091	0.503676
5.16162	0.506001
5.23232	0.508326
5.30303	0.510651
5.37374	0.512975
5.44444	0.515299
5.51515	0.517622
5.58586	0.519944
5.65657	0.522266
5.72727	0.524586
5.79798	0.526906
5.86869	0.529224
5.93939	0.531541
6.0101	0.533856
6.08081	0.536171
6.15152	0.538483
6.22222	0.540794
6.29293	0.543103
6.36364	0.545411
6.43434	0.547716
6.50505	0.55002
6.57576	0.552321
6.64646	0.55462
6.71717	0.556917
6.78788	0.559211
6.85859	0.561502
6.92929	0.563792
7	0.566078

## Sheet: Figure 1c
Male participation GLMM - The effect of the number of female participants on participation likelihood
Females present (z transformed)	Participation likelihood	Sample size
0.473684	0.744525	137
1.42105	0.831579	95
2.36842	0.863636	88
3.31579	0.815029	173
4.26316	0.811024	127
5.21053	0.904	125
6.15789	0.866242	157
7.10526	0.912621	103
8.05263	0.861111	72
9	0.91579	95
9.94737	0.926605	109
10.8947	0.953488	43
11.8421	0.904762	21
12.7895	0.928571	14
13.7368	1	8
14.6842	1	6
15.6316	1	2
17.5263	1	2
Predicted model values - model line
Number females present	Fitted value
0	0.571431
0.181818	0.578259
0.363636	0.585057
0.545454	0.591823
0.727273	0.598555
0.909091	0.60525
1.09091	0.611905
1.27273	0.618519
1.45455	0.625089
1.63636	0.631614
1.81818	0.63809
2	0.644517
2.18182	0.650892
2.36364	0.657214
2.54545	0.66348
2.72727	0.66969
2.90909	0.67584
3.09091	0.681931
3.27273	0.68796
3.45455	0.693926
3.63636	0.699828
3.81818	0.705664
4	0.711434
4.18182	0.717136
4.36364	0.722769
4.54545	0.728332
4.72727	0.733825
4.90909	0.739246
5.09091	0.744596
5.27273	0.749873
5.45455	0.755076
5.63636	0.760207
5.81818	0.765263
6	0.770244
6.18182	0.775151
6.36364	0.779983
6.54545	0.78474
6.72727	0.789423
6.90909	0.79403
7.09091	0.798561
7.27273	0.803018
7.45455	0.8074
7.63636	0.811708
7.81818	0.815941
8	0.8201
8.18182	0.824185
8.36364	0.828197
8.54545	0.832136
8.72727	0.836003
8.90909	0.839797
9.09091	0.843521
9.27273	0.847173
9.45455	0.850756
9.63636	0.854268
9.81818	0.857712
10	0.861088
10.1818	0.864397
10.3636	0.867638
10.5455	0.870814
10.7273	0.873925
10.9091	0.876971
11.0909	0.879954
11.2727	0.882874
11.4545	0.885733
11.6364	0.88853
11.8182	0.891267
12	0.893945
12.1818	0.896565
12.3636	0.899128
12.5455	0.901634
12.7273	0.904084
12.9091	0.906479
13.0909	0.908821
13.2727	0.91111
13.4545	0.913347
13.6364	0.915533
13.8182	0.917669
14	0.919755
14.1818	0.921793
14.3636	0.923784
14.5455	0.925728
14.7273	0.927626
14.9091	0.92948
15.0909	0.931289
15.2727	0.933056
15.4545	0.93478
15.6364	0.936462
15.8182	0.938105
16	0.939707
16.1818	0.941271
16.3636	0.942797
16.5455	0.944285
16.7273	0.945737
16.9091	0.947153
17.0909	0.948534
17.2727	0.949881
17.4545	0.951194
17.6364	0.952475
17.8182	0.953724
18	0.954942

## Sheet: Figure 1d
Male participation GLMM - The effect of the number of other male participants on participation likelihood
Males present	Participation likelihood	Sample size
0.157895	0.45283	53
1.10526	0.888889	144
2.05263	0.839506	243
3	0.821192	302
3.94737	0.925234	535
4.89474	0.86747	83
5.84211	0.823529	17
Predicted model values - model line
Number males present	Fitted value
0	0.500353
0.0606061	0.505822
0.121212	0.51129
0.181818	0.516754
0.242424	0.522215
0.30303	0.527671
0.363636	0.533119
0.424242	0.53856
0.484848	0.543992
0.545455	0.549413
0.606061	0.554823
0.666667	0.56022
0.727273	0.565602
0.787879	0.570969
0.848485	0.57632
0.909091	0.581652
0.969697	0.586966
1.0303	0.592259
1.09091	0.597531
1.15152	0.602781
1.21212	0.608007
1.27273	0.613208
1.33333	0.618384
1.39394	0.623533
1.45455	0.628654
1.51515	0.633747
1.57576	0.63881
1.63636	0.643842
1.69697	0.648842
1.75758	0.65381
1.81818	0.658745
1.87879	0.663646
1.93939	0.668511
2	0.673341
2.06061	0.678135
2.12121	0.682891
2.18182	0.687609
2.24242	0.692289
2.30303	0.696929
2.36364	0.70153
2.42424	0.70609
2.48485	0.71061
2.54545	0.715088
2.60606	0.719524
2.66667	0.723917
2.72727	0.728268
2.78788	0.732576
2.84848	0.73684
2.90909	0.74106
2.9697	0.745235
3.0303	0.749367
3.09091	0.753453
3.15152	0.757494
3.21212	0.76149
3.27273	0.76544
3.33333	0.769345
3.39394	0.773205
3.45455	0.777018
3.51515	0.780785
3.57576	0.784507
3.63636	0.788182
3.69697	0.791811
3.75758	0.795394
3.81818	0.798932
3.87879	0.802423
3.93939	0.805868
4	0.809268
4.06061	0.812622
4.12121	0.81593
4.18182	0.819193
4.24242	0.822411
4.30303	0.825583
4.36364	0.828711
4.42424	0.831794
4.48485	0.834833
4.54545	0.837827
4.60606	0.840777
4.66667	0.843684
4.72727	0.846548
4.78788	0.849368
4.84848	0.852146
4.90909	0.854881
4.9697	0.857574
5.0303	0.860225
5.09091	0.862835
5.15152	0.865403
5.21212	0.867931
5.27273	0.870419
5.33333	0.872866
5.39394	0.875274
5.45455	0.877643
5.51515	0.879973
5.57576	0.882264
5.63636	0.884518
5.69697	0.886733
5.75758	0.888912
5.81818	0.891054
5.87879	0.89316
5.93939	0.895229
6	0.897264

## Sheet: Figure 2a - Males
Male participation GLMM - The effect of the presence of adult maternal kin on participation likelihood
	Maternal kin absent	Maternal kin present
Precentile (2.5%)	0.21875	0.851548
Quartile (25%)	0.783333	0.960685
Median	0.866601	1
Quartile (75%)	0.935033	1
Precentile (97.5%)	1	1
Fitted model	0.899	0.981

## Sheet: Figure 2a - Females
Female participation GLMM - The effect of the presence of adult maternal kin on participation likelihood
	Maternal kin absent	Maternal kin present
Precentile (2.5%)	0	0.155
Quartile (25%)	0.30117	0.588589
Median	0.418733	0.8
Quartile (75%)	0.556902	1
Precentile (97.5%)	0.784848	1
Fitted model	0.432	0.702

## Sheet: Figure 2b - Males
Male participation GLMM - The effect of the presence of social bond partners on participation likelihood
	Bond partner absent	Bond partner present
Precentile (2.5%)	0.29125	0.425298
Quartile (25%)	0.758152	0.887821
Median	0.851471	0.920445
Quartile (75%)	0.990385	1
Precentile (97.5%)	1	1
Fitted model	0.878	0.941

## Sheet: Figure 2b - Females
Female participation GLMM - The effect of the presence of social bond partners on participation likelihood
	Bond partner absent	Bond partner present
Precentile (2.5%)	0	0.075
Quartile (25%)	0.190909	0.608696
Median	0.346154	0.727273
Quartile (75%)	0.531731	0.925926
Precentile (97.5%)	0.820454	1
Fitted model	0.406	0.666

## Sheet: Figure 3a
Female participation GLMM - The effect of the average dyadic association (spatial proximity) on participation likelihood
Mean dyadic association	Participation likelihood	Sample size
0.0263158	0.258333	120
0.0789474	0.155172	58
0.131579	0.15493	71
0.184211	0.194444	72
0.236842	0.230769	91
0.289474	0.230089	113
0.342105	0.305085	177
0.394737	0.33213	277
0.447368	0.330296	439
0.5	0.481901	442
0.552632	0.526104	498
0.605263	0.594907	432
0.657895	0.674731	372
0.710526	0.610039	259
0.763158	0.615854	164
0.815789	0.61	100
0.868421	0.879121	91
0.921053	0.909091	11
0.973684	0.916667	12
Predicted model values - model line
Average dyadic association	Fitted value
0	0.10842
0.010101	0.112104
0.020202	0.115898
0.030303	0.119802
0.040404	0.123819
0.0505051	0.127951
0.0606061	0.132201
0.0707071	0.13657
0.0808081	0.141059
0.0909091	0.145671
0.10101	0.150407
0.111111	0.15527
0.121212	0.16026
0.131313	0.165379
0.141414	0.170628
0.151515	0.176009
0.161616	0.181523
0.171717	0.187169
0.181818	0.19295
0.191919	0.198866
0.20202	0.204918
0.212121	0.211104
0.222222	0.217427
0.232323	0.223885
0.242424	0.230479
0.252525	0.237207
0.262626	0.24407
0.272727	0.251065
0.282828	0.258193
0.292929	0.265451
0.30303	0.272839
0.313131	0.280353
0.323232	0.287993
0.333333	0.295755
0.343434	0.303637
0.353535	0.311636
0.363636	0.319749
0.373737	0.327973
0.383838	0.336303
0.393939	0.344737
0.40404	0.35327
0.414141	0.361897
0.424242	0.370614
0.434343	0.379416
0.444444	0.388299
0.454545	0.397256
0.464646	0.406282
0.474747	0.415373
0.484848	0.424521
0.494949	0.433721
0.505051	0.442968
0.515152	0.452254
0.525253	0.461573
0.535354	0.470919
0.545455	0.480286
0.555556	0.489666
0.565657	0.499054
0.575758	0.508442
0.585859	0.517825
0.59596	0.527195
0.606061	0.536546
0.616162	0.545871
0.626263	0.555164
0.636364	0.564419
0.646465	0.573629
0.656566	0.582788
0.666667	0.59189
0.676768	0.60093
0.686869	0.609902
0.69697	0.6188
0.707071	0.627619
0.717172	0.636353
0.727273	0.644999
0.737374	0.653551
0.747475	0.662005
0.757576	0.670357
0.767677	0.678602
0.777778	0.686738
0.787879	0.694761
0.79798	0.702666
0.808081	0.710453
0.818182	0.718117
0.828283	0.725657
0.838384	0.73307
0.848485	0.740355
0.858586	0.747509
0.868687	0.754531
0.878788	0.761421
0.888889	0.768176
0.89899	0.774797
0.909091	0.781282
0.919192	0.787632
0.929293	0.793847
0.939394	0.799925
0.949495	0.805868
0.959596	0.811677
0.969697	0.81735
0.979798	0.82289
0.989899	0.828298
1	0.833574

## Sheet: Figure 3b
Male participation GLMM - The effect of the average dyadic association (spatial proximity) on participation likelihood
Mean dyadic association	Participation likelihood	Sample size
0.0263158	0.272727	11
0.0789474	0.615385	13
0.131579	0.578947	19
0.184211	0.774193	31
0.236842	0.877551	49
0.289474	0.859155	71
0.342105	0.815789	76
0.394737	0.862745	102
0.447368	0.810345	116
0.5	0.919431	211
0.552632	0.867021	188
0.605263	0.868965	145
0.657895	0.869565	92
0.710526	0.929293	99
0.763158	0.890244	82
0.815789	0.823529	34
0.868421	0.894737	19
0.921053	0.857143	7
0.973684	1	12
Predicted model values - model line
Average dyadic association	Fitted value
0	0.457453
0.010101	0.463616
0.020202	0.46979
0.030303	0.475974
0.040404	0.482164
0.0505051	0.488361
0.0606061	0.49456
0.0707071	0.500762
0.0808081	0.506963
0.0909091	0.513162
0.10101	0.519357
0.111111	0.525546
0.121212	0.531728
0.131313	0.537899
0.141414	0.544059
0.151515	0.550205
0.161616	0.556337
0.171717	0.562451
0.181818	0.568546
0.191919	0.57462
0.20202	0.580672
0.212121	0.5867
0.222222	0.592702
0.232323	0.598677
0.242424	0.604622
0.252525	0.610536
0.262626	0.616418
0.272727	0.622267
0.282828	0.62808
0.292929	0.633856
0.30303	0.639594
0.313131	0.645292
0.323232	0.650949
0.333333	0.656564
0.343434	0.662136
0.353535	0.667663
0.363636	0.673144
0.373737	0.678579
0.383838	0.683965
0.393939	0.689303
0.40404	0.69459
0.414141	0.699827
0.424242	0.705012
0.434343	0.710145
0.444444	0.715224
0.454545	0.72025
0.464646	0.725221
0.474747	0.730136
0.484848	0.734996
0.494949	0.7398
0.505051	0.744546
0.515152	0.749236
0.525253	0.753868
0.535354	0.758441
0.545455	0.762957
0.555556	0.767414
0.565657	0.771813
0.575758	0.776152
0.585859	0.780432
0.59596	0.784654
0.606061	0.788816
0.616162	0.792918
0.626263	0.796962
0.636364	0.800947
0.646465	0.804872
0.656566	0.808739
0.666667	0.812546
0.676768	0.816295
0.686869	0.819986
0.69697	0.823619
0.707071	0.827194
0.717172	0.830711
0.727273	0.834171
0.737374	0.837574
0.747475	0.840921
0.757576	0.844211
0.767677	0.847446
0.777778	0.850625
0.787879	0.85375
0.79798	0.85682
0.808081	0.859837
0.818182	0.8628
0.828283	0.86571
0.838384	0.868568
0.848485	0.871374
0.858586	0.874129
0.868687	0.876833
0.878788	0.879487
0.888889	0.882092
0.89899	0.884647
0.909091	0.887155
0.919192	0.889614
0.929293	0.892027
0.939394	0.894393
0.949495	0.896713
0.959596	0.898988
0.969697	0.901219
0.979798	0.903405
0.989899	0.905548
1	0.907649
